# Supplementary material for: Multiple factors and features dictate the selective production of ct-siRNA in Arabidopsis
Source: Commun Biol. 2024 Apr 18;7:474. doi: 10.1038/s42003-024-06142-4 (PMC11026412; doi:10.1038/s42003-024-06142-4)
Supplement: Supplementary file 3 — Supplementary Data 1 [file 42003_2024_6142_MOESM3_ESM.xlsx]

## Sheet: Fig. 1a
TPM of siRNAs produced from various siRNA-generating loci.							Percentage of siRNAs produced from various siRNA-generating loci.
Library	protein-coding	structure RNA	ncRNA	pseudogenes & TE	pri-miRNA		Library	protein-coding	structure RNA	ncRNA	pseudogenes & TE	pri-miRNA
Col	118726	185099	57773.3	127784	1808.71		Col	0.24171	0.376836	0.117619	0.260152	0.0036823
x2	120610	275802	40975.6	101982	2802.09		x2	0.222457	0.508699	0.0755768	0.188099	0.00516827
x3	134062	329931	32883.3	84232.7	1588.49		x3	0.230071	0.566214	0.0564329	0.144557	0.0027261
x2x3	118308	285739	41167.1	93779	3003.31		x2x3	0.218282	0.527197	0.0759547	0.173025	0.00554121
pat1	142561	201281	56479.8	93803.8	3243.72		pat1	0.286631	0.404691	0.113557	0.1886	0.00652175
ab	184254	282656	35653.3	82097.5	2335		ab	0.313893	0.48153	0.0607387	0.139861	0.00397789
s2	114927	198339	31652	130592	1717.23		s2	0.240822	0.415607	0.0663248	0.273648	0.00359836
h2	130529	193586	63190	116722	2274.18		h2	0.25781	0.382353	0.124807	0.230538	0.00449176
abe	229359	216163	28605	95807	2238.47		abe	0.400856	0.377794	0.0499936	0.167444	0.00391223
e5	189677	204284	42232.3	96266.1	2406.83		e5	0.354625	0.381935	0.0789586	0.179982	0.00449987
es3	179285	82799.6	40293.1	136001	1771.99		es3	0.407326	0.188117	0.091544	0.308987	0.00402588
dcp2	331118	102348	24450.9	129648	1976.26		dcp2	0.561654	0.173606	0.0414745	0.219913	0.0033522
dcl4	129378	233256	33909.1	131860	2584.63		dcl4	0.243655	0.439287	0.0638606	0.24833	0.0048676
x3d4	142433	396381	17586	81515.9	1549.81		x3d4	0.222738	0.619863	0.027501	0.127475	0.0024236
x2d4	160642	407687	17827.7	72729.7	2095.09		x2d4	0.243036	0.61679	0.0269716	0.110033	0.00316967
bd4	284135	306512	14643	49241.3	2150.61		bd4	0.432683	0.466759	0.0222985	0.074985	0.00327496
fd4	289813	245014	15818.6	41227.9	7366.08		fd4	0.483635	0.408875	0.0263977	0.0688004	0.0122924
sd4	279636	144798	41910.7	95657.6	1940.21		sd4	0.495859	0.25676	0.0743174	0.169623	0.00344044
pd4	489645	171213	12036.5	38303.2	1882.29		pd4	0.686663	0.240103	0.0168795	0.0537151	0.00263966
hd4	388693	110279	21950	90459.2	1736.88		hd4	0.633961	0.179865	0.0358006	0.14754	0.00283286
dd4	559010	88832.7	12515.8	67650.2	1521.1		dd4	0.766261	0.121767	0.017156	0.0927313	0.00208504
ed4	494504	96665.1	25342.2	57968.8	1366.98		ed4	0.73168	0.143028	0.0374969	0.085772	0.00202262
ud4	580550	13446.3	21291.2	76358.7	2453.84		ud4	0.836407	0.0193722	0.0306746	0.110011	0.00353528
esa1-27	100539	162202	26828.9	124072	4502.86		esa1-27	0.240441	0.387909	0.0641616	0.29672	0.0107686
esa1-45	175526	249348	22354.5	93781.6	1744.61		esa1-45	0.323398	0.459412	0.0411871	0.172788	0.00321436
sda1-27	72723.3	118367	22678.2	134857	4691.91		sda1-27	0.20583	0.335015	0.0641864	0.381689	0.0132796
sda1-45	105892	157609	46413.9	127273	6056.98		sda1-45	0.238902	0.35558	0.104714	0.287139	0.0136651
hda1-27	103419	138111	39957.6	105670	7743.02		hda1-27	0.261885	0.349736	0.101184	0.267587	0.0196075
hda1-45	103175	174863	25237	125431	3564.97		hda1-45	0.238682	0.404521	0.0583824	0.290167	0.00824708
eda1-27	130443	195885	26012.2	106760	3357.56		eda1-27	0.282065	0.423575	0.0562477	0.230853	0.00726025
eda1-45	234466	333156	23408.7	54528.8	1664.14		eda1-45	0.362264	0.514746	0.0361679	0.0842505	0.00257121
rdr6	89455.9	139542	2403.94	165202	2319.06		rdr6	0.224244	0.349797	0.0060261	0.41412	0.00581332
aber	185230	199567	3520.81	127148	4185.39		aber	0.35645	0.384041	0.00677532	0.24468	0.00805423
res3	109500	102595	3559.05	186048	2263.79		res3	0.271063	0.253969	0.00881028	0.460554	0.00560391
rres3	110632	140993	4452.44	163229	2023.37		rres3	0.262579	0.334638	0.0105676	0.387413	0.00480233
hr6	154314	248836	3229.81	109496	2317.47		hr6	0.297792	0.480199	0.00623283	0.211304	0.00447222
hdr6	169465	283750	2894.78	105128	2938.93		hdr6	0.300375	0.502946	0.00513097	0.186338	0.00520924
dcl2	84768.8	124103	49817.1	152437	2060.15		dcl2	0.205159	0.300356	0.120568	0.368931	0.00498601
hd2	84972.5	100344	52514.1	162118	2446.39		hd2	0.211167	0.249366	0.130504	0.402884	0.00607959
sd2	100971	152375	35839.9	148206	2086.88		sd2	0.229751	0.346717	0.0815512	0.337232	0.00474854
ed2	133870	152877	35375.3	148537	1991.14		ed2	0.283232	0.323446	0.0748446	0.314265	0.0042127
esd2	189225	273314	25434.4	98092.4	1444.04		esd2	0.32208	0.465207	0.0432919	0.166963	0.0024579
d4d2	85910	129968	46598.4	157109	2078.06		d4d2	0.203741	0.308228	0.110511	0.372592	0.00492826
hdd	108388	230116	8397.75	131811	2735.04		hdd	0.22513	0.477966	0.0174427	0.27378	0.00568085
edd	116151	129557	14780.4	183286	2802.26		edd	0.260092	0.290111	0.0330972	0.410425	0.006275
sdd	123209	237863	6838.71	133869	2202.49		sdd	0.24447	0.471968	0.0135693	0.265622	0.00437017
es3dd	82254	84656.5	15134.4	203261	3257.5		es3dd	0.211688	0.21787	0.0389495	0.523109	0.00838345
fdd	117311	319484	15673	64636.4	9896.85		fdd	0.222601	0.60623	0.02974	0.12265	0.0187796

## Sheet: Fig. 1b
TPM of ct-siRNAs with lengths ranging from 20-nt to 24-nt.							Percentage of ct-siRNAs with lengths ranging from 20-nt to 24-nt.
Library	20-nt	21-nt	22-nt	23-nt	24-nt		Library	20-nt	21-nt	22-nt	23-nt	24-nt
Col	535.171	4423.99	2924.56	2195.66	8605.3		Col	0.0286422	0.236771	0.156522	0.117511	0.460554
x2	502.511	3464.62	2003.66	1615.88	6514.84		x2	0.0356352	0.245692	0.142088	0.114589	0.461995
x3	452.998	2919.65	1668.08	1349.21	5523.25		x3	0.0380249	0.245077	0.14002	0.113253	0.463625
x2x3	493.596	3452.1	2003.37	1589.07	6274		x2x3	0.0357364	0.249933	0.145044	0.115049	0.454238
pat1	881.082	7189.11	2247.07	1023.2	7270.32		pat1	0.0473426	0.386287	0.12074	0.0549787	0.390651
ab	756.682	5771.19	1967.11	933.157	5744.73		ab	0.0498707	0.380362	0.129647	0.0615017	0.378618
s2	587.236	5826.15	3002.01	2230.62	8743.47		s2	0.0288009	0.285743	0.147233	0.109401	0.428823
h2	869.476	8820.37	4418.26	2140.08	7815.6		h2	0.0361321	0.366541	0.183606	0.0889337	0.324787
abe	1877.66	16986.5	4584.56	1166.8	5846.83		abe	0.0616386	0.557623	0.150499	0.038303	0.191936
e5	1877.88	19023.6	4200.18	1397.24	6492.79		e5	0.0569199	0.576618	0.12731	0.0423512	0.196801
es3	2770.41	39043.2	10676.3	3005.65	9356.79		es3	0.0427188	0.602032	0.164625	0.046346	0.144278
dcp2	8017.96	85527.7	17828.1	1188.26	3848.63		dcp2	0.0688765	0.734707	0.153148	0.0102075	0.0330608
dcl4	496.206	1558.17	2953.43	1919.42	7917.4		dcl4	0.0334267	0.104965	0.198956	0.129301	0.533351
x3d4	417.51	1059.89	1716.36	1310.44	5158.89		x3d4	0.0432067	0.109685	0.17762	0.135613	0.533876
x2d4	404.626	947.817	1777.54	1150.07	4467.8		x2d4	0.0462543	0.108348	0.203198	0.131469	0.510731
bd4	7774.92	16007.8	26523.4	4933.82	4255.33		bd4	0.130681	0.26906	0.445807	0.0829279	0.0715238
fd4	7508.15	15936.4	49360.9	5687.12	6221.7		fd4	0.0886291	0.18812	0.582675	0.0671329	0.0734433
sd4	4559.77	11272.2	69782.2	7558.08	17017.2		sd4	0.0413812	0.102298	0.633293	0.0685917	0.154436
pd4	13849.8	34272.8	100169	9272.35	10929.8		pd4	0.0821977	0.203408	0.594496	0.055031	0.0648679
hd4	8318.31	18383.6	112762	9355.11	15957.3		hd4	0.0504824	0.111567	0.684335	0.0567745	0.096842
dd4	15489.7	34251.4	125481	16874.1	12019.7		dd4	0.0758867	0.167804	0.614753	0.0826695	0.0588865
ed4	10543	22726.8	138908	12385.6	21672.8		ed4	0.0511209	0.110198	0.673539	0.0600553	0.105087
ud4	3693.71	25830.5	203060	17023.1	25607.8		ud4	0.0134212	0.0938556	0.737823	0.0618537	0.0930465
esa1-27	928.393	3577.98	2438.11	2205.14	6454.74		esa1-27	0.0594957	0.229293	0.156246	0.141315	0.41365
esa1-45	1996.3	17040.9	5273.9	2019.36	5939.54		esa1-45	0.0618624	0.528072	0.163431	0.0625769	0.184058
sda1-27	587.923	2253.68	2859.3	2693.05	9747.13		sda1-27	0.0324084	0.124231	0.157615	0.148451	0.537296
sda1-45	662.748	1846.61	2917.24	2254.18	7175.61		sda1-45	0.0446103	0.124297	0.196363	0.151732	0.482998
hda1-27	1099.75	3030.22	4939.21	2328.48	6717.51		hda1-27	0.0607088	0.167275	0.272656	0.128537	0.370822
hda1-45	869.582	2600.13	3854.06	2719.43	9906.17		hda1-45	0.0435895	0.130336	0.193192	0.136316	0.496566
eda1-27	1367.3	6874.47	6161.02	2507.32	7693.21		eda1-27	0.0555739	0.279412	0.250414	0.10191	0.31269
eda1-45	2439.48	5322.5	26495.7	2802.51	6043.56		eda1-45	0.0565956	0.123481	0.614696	0.0650179	0.14021
rdr6	567.175	2220.64	2507.28	2693.41	10481.2		rdr6	0.0307084	0.120231	0.135751	0.145828	0.567481
aber	1753.17	14528.9	3765.14	1258.92	7180.58		aber	0.0615433	0.510025	0.132172	0.0441931	0.252067
res3	1317.42	13094.4	4526.23	2989.77	11359.2		res3	0.0395777	0.393379	0.135976	0.0898178	0.34125
rres3	841.056	8191.62	3337.5	2822.66	10624.4		rres3	0.0325773	0.317293	0.129274	0.109332	0.411523
hr6	1084.86	7882.06	5419.98	2199.49	8622.45		hr6	0.0430349	0.312671	0.215003	0.0872507	0.342041
hdr6	860.356	2405.12	5773.55	1865.68	7492.47		hdr6	0.0467656	0.130733	0.313828	0.101411	0.407262
dcl2	481.131	4338.36	1930.22	2486.39	10942.9		dcl2	0.0238431	0.214994	0.0956546	0.123217	0.542292
hd2	624.38	7126.34	2509.96	2713.75	11877.4		hd2	0.0251241	0.286753	0.100997	0.109197	0.477929
sd2	611.985	6902.01	2539.89	2381.42	10644.6		sd2	0.0265159	0.299049	0.110048	0.103181	0.461206
ed2	1234.41	16022	3610.54	2341.75	10196.9		ed2	0.0369521	0.47962	0.108082	0.0701004	0.305245
esd2	1851.39	17574.1	3781.28	1771.72	5881.77		esd2	0.0599925	0.569474	0.122529	0.0574111	0.190594
d4d2	576.677	4248.07	2887.71	2514.25	10249.9		d4d2	0.0281627	0.20746	0.141025	0.122786	0.500566
hdd	402.914	1667.32	1196.37	2104.89	10577.7		hdd	0.0252624	0.104539	0.0750115	0.131975	0.663211
edd	557.246	1728.12	1388.91	2461.9	13717.4		edd	0.0280677	0.087043	0.0699576	0.124003	0.690929
sdd	338.149	1257.53	1147.3	2062.09	9811.37		sdd	0.0231348	0.0860355	0.0784935	0.14108	0.671256
es3dd	531.763	1923.14	1714.25	3105.78	14775.9		es3dd	0.0241153	0.0872139	0.0777408	0.140846	0.670084
fdd	1304.27	2159.35	1302.85	1501.72	3885.96		fdd	0.128447	0.212657	0.128307	0.147892	0.382697

## Sheet: Fig. 2a
Top-scoring 22-nt ct-siRNA-generating loci ranked by the percentage of accumulated 22-nt ct-siRNAs in each mutant.
dcp2	Percentage (%)		ed4	Percentage (%)		fd4	Percentage (%)		dd4	Percentage (%)		hd4	Percentage (%)		es3	Percentage (%)		sd4	Percentage (%)		ud4	Percentage (%)
NIA2	14.9878		NIA1	35.0384		ADC2	17.9058		NIA1	26.1454		NIA2	22.3038		NIA2	13.6093		NIA1	30.2095		NIA1	38.3222
NIA1	14.7976		NIA2	30.6299		NIA1	17.714		TIC	23.4014		GTE7	21.6005		MS2	11.9487		NIA2	23.9963		NIA2	33.1946
BHLH112	14.4153		GTE7	7.85709		NIA2	16.795		NIA2	16.5818		NIA1	18.113		SMXL5	11.0476		GLT1	14.9793		ARF2	7.63587
ERD15	11.2394		HSP70-3	5.5702		HSP70-3	11.8164		GLT1	7.71755		GTE2	13.2257		CRF2	9.49296		SMXL5	7.08789		DGAT3	4.33429
LBD37	10.3595		CYP79B2	4.64767		GTE7	8.3269		BZIP2	6.5693		SMXL4	6.21364		GAE6	9.26329		ATHB-14	4.718		GTE7	3.64151
FLZ14	7.0914		GTE2	4.42509		HIPP33	7.28803		GTE7	6.32769		SMXL5	5.19719		AK3	8.54484		SMXL4	4.18069		HON1	3.01097
SAG21	7.08947		MED37E	3.33681		MED37E	6.76327		CRF2	4.51256		MYB28	4.72553		ARF6	8.45651		ATHB-8	4.01712		HON2	2.80366
BLH1	6.38821		MYB28	2.91865		ADC1	5.56192		GTE2	4.03277		DGAT3	4.08033		SAMDC1	8.40351		CHLH	3.99837		SMXL5	2.73361
ERD10	5.09136		CYP79B3	2.79457		GTE2	4.15812		EMB86	3.00837		POX1	2.9004		others	19.2333		REV	3.7264		GTE2	2.52716
other	8.54003		others	2.78155		MS1	3.67065		SMXL4	1.70319		EMB86	1.63999					ARF6	3.08649		SMXL4	1.79619

## Sheet: Fig. 2b
Expression levels of ct-siRNAs produced by 52 hotspot genes.
Gene Symbol	Col-0	dcp2	ed4	fd4	dd4	hd4	es3	sd4	ud4
NIA1	273.902	13883.2	201207	33185.1	226137	112839	2227.3	203888	168414
NIA2	278.113	10979.1	169709	31710.8	134373	139902	9455.52	157636	151375
GTE7	315.105	3510.01	43401.8	46003.5	54113.1	133452	557.76	356.062	14294.9
GTE2	210.143	137.67	25316.5	22606.4	34443.6	85794.7	212.845	195.715	10972.2
SMXL5	100.405	606.137	15646.1	3165.99	10061	33289.5	7722.94	46637.3	10803.2
TIC	2	72.5433	722.275	283.697	70079.2	20.1325	68.365	3071.98	343.861
bZIP2	7.06	44.72	10688.8	2702.47	55978.2	2717.07	440.627	7.7125	2.71508
ADC2	0	212.303	5533.4	62876.3	2023.16	5.6275	53.025	8.9525	10.5668
DGAT3	62.44	111.1	15878.3	112.37	1208.46	28053	77.065	3481.45	16582.2
GLT1	6.0625	20.1033	389.895	2255.63	20802.4	18.5625	156.917	33671.3	60.6124
SMXL4	56.75	144.53	5391.74	1249.51	7261.22	20389.9	1654.08	13984.9	3579.43
HSC70-1	0	535.48	11425.3	25054.2	0	4.0225	121.073	10.9225	11.2272
PHB	0	14.0433	24.45	33.63	3244.07	13.995	417.88	32084.6	14.8963
GAE6	57.3425	398.667	12909.3	5481.92	6968.57	1127.57	6363.87	45.765	15.043
ADC1	0	85.57	2440.55	28550.2	223.34	1.175	18.85	0	1.02733
MYB28	30.59	921.473	7867.81	4134.26	1893.3	13199.7	215.773	1585.13	899.719
HSP70	0	536.447	11611.4	17276.2	0	0	47.345	5.585	0.733806
CRF2	3.655	57.9267	3161.34	1696.47	19087.7	450.19	2990.79	2.835	1520.3
HB-8	0	18.0333	5.215	10.42	642.02	0.995	460.853	26142.7	2.49494
REV	0	4.87	6.97	5.17333	336.853	0.3875	410.897	25583.9	2.05466
AT1G28400	11.47	51.4733	5792.13	1543.49	11356.2	6833.44	105.823	23.64	10.3467
TCP14	0	558.603	3247.62	17503.5	623.487	158.787	164.615	31.565	3212.23
AT3G09440	0	237.71	7511.81	16384.5	0	0.74	64.22	4.475	2.49494
ATMS1	0	42.3167	2327.54	13521.2	10.8	2.88	1018.63	5939.03	9.09919
EMB1030	14.65	58.6333	14.0125	1064.54	11461.8	5418.2	1.13	4220.46	3.44889
CYP79B2	0	29.5733	12450.5	6581.33	513.55	2.77	315.002	18	78.5172
AT5G20700	25.0075	5064.82	10881.9	2248.55	240.667	89.28	1003.88	27.9975	61.6397
ERD5	26.6525	231.467	4749.72	764.3	15.3	10339.5	404.322	0	0.366903
BRI1	5.9075	216.57	8048.4	2612.26	1879.6	962.952	2314.32	83.815	383.78
BAM3	4.0025	90.4833	4921.61	250.29	1305.39	1804.92	446.905	6653.88	895.463
GUN5	2	19.7033	22.7825	2056.08	15.71	4.32	39.985	13275.2	3.37551
MS2	2.0325	26.3367	393.717	7141.86	1.42667	0.7875	2896	4364.22	2.34818
AT1G63080	5710.76	429.437	25.305	95.1767	41.65	47.91	6904.66	175.597	6.09059
AT1G63400	5695.83	395.337	26.855	104.46	39.6967	51.31	6915.51	192.14	2.93522
AT1G62914	5618.14	399.457	25.485	106.133	37.15	45.5575	6917.44	180.185	2.71508
ABCG14	0	41.4233	1859.1	1481.67	6733.69	15.8775	22.33	2111.63	81.2323
EXO	0	52.9733	619.832	25.94	10105.6	790.135	11.1175	0.4625	7.1913
CYP79B3	2	46.25	7573.36	3284.09	132.457	6.9875	480.623	9.37	65.5289
H1.1	0	9.04	91.6275	4.64333	82.8033	0.3075	1.0075	0	11358.7
AT1G11700	54.275	7974.2	2155.1	50.29	7.88333	35.225	1195.24	14.3	8.51215
AT3G22970	0	464.497	6356.33	2134.49	31.6967	704.428	85.585	8.6225	236.065
AT5G19090	2	46.2533	2168.96	7684.75	0.9	5.1425	27.8525	1.5375	1.61437
PHV	0	3.37667	9.07	5.17333	929.093	5.0625	91.245	8430.86	4.5496
ARF6	2	7.85333	52.585	60.6367	230.343	39.2175	1945.23	7022.97	13.0617
AT3G41762	3089.61	678.42	144.77	2956.53	53.05	373.085	1617.72	322.17	19.2991
AT2G39870	0	50.9067	2729.51	1995.67	1133.95	2.2875	1933.82	1.2	1185.02
H1.2	0	1.84333	64.435	19.7033	144.277	0.3075	5.0425	0.585	8139.59
Hsp70-2	0	70.4367	2266.78	5828.25	0	0	27.005	1.635	0.807186
PAO5	4.0325	142.57	2574.22	428.643	1047.94	1799.82	1171.31	329.873	412.766
AT3G44580	2947.9	666.947	148.993	545.797	332.03	543.388	1391.81	769.805	146.908
CWLP	19.415	154.437	204.623	432.437	5770.41	16.4125	783.45	7.2325	33.3882
XTH9	7.1825	16.8067	635.312	246.493	383.993	3127.72	2507.12	1.1725	3.0086
UGT84A2	9.44	543.447	1438.92	0	4124.38	657.8	87.2975	6.79	27.0041
BLH1	33.8725	2199.07	3229.44	296.467	0	35.6125	814.335	17.5325	3.0086
MYB4	8.8375	114.29	999.725	24.2733	1038.09	3741.62	47.225	0	0.807186
RBB1	0	104.667	1063.51	4020.79	0	5.33	54.8025	657.582	21.2804
GNC	7.34	9.96333	73.04	57.37	5.4	5480.65	6.905	0.585	169.142
ARF2	0	24.8367	9.8	10.3467	0	2.1075	39.3425	0	5688.1
CRF3	0	15.5367	350.475	290.097	4246.39	49.91	7.0275	0.615	35.7363
AT3G44570	1730.75	300.647	114.45	306.15	236.35	319.658	948.492	623.077	166.354
CAB1	18.685	247.023	103.39	3871.25	23.4033	26.35	389.762	20.1275	28.0314
GRF5	3.53	27.3833	1267.43	209.443	0	1.7675	3125.24	0.9225	0.440283
AT4G39190	27.445	494.827	582.683	65.81	0	3321.85	85.8925	4.5075	0.220142
NAC102	0	325.907	35.3475	25.4867	3838.22	5.6325	10.535	0.9225	0.733806
AT2G21560	1.655	861.4	208.787	15.52	0	3024.8	25.2325	0	0.660425
GT2L	24.375	16.1467	13.395	65.35	185.05	3666.99	76.4225	1.0475	6.31073
EAR1	7.7175	71.3133	188.338	141.963	816.807	2674.28	55.965	12.17	3.88917
CRF4	0	35.5867	106.86	50.2133	3728.33	13.0625	4.2775	4.9	22.3077
GSL-OH	0	73.3733	28.085	3745.45	0	1.34	17.8675	0	1.54099
LBD37	0	3335.78	179.077	50.2133	14.28	26.2725	94.965	2.8675	5.50354
AGO2	0	4.78333	75.845	128.96	109.197	59.41	33.445	3198.05	10.9337
UPL2	0	14.8333	24.84	140.973	34.1533	1.095	14.4475	3069.6	1.9079
SMXL7	1.875	14.2633	774.565	293.067	0	527.56	1632.38	0	40.7262
TCP2	13.2775	22.2033	160.607	109.933	19.9433	2456.35	130.243	66.575	284.643
AT2G16030	1204.97	148.543	99.765	60.1767	276.897	234.155	1018.82	88.4575	29.3522
AT3G56360	0	1774.13	925.595	110.847	0	13.1	123.683	1.2325	3.59565
TCS1	0	44.5433	20.945	1887.55	0	9.9975	14.69	453.935	504.858
PP2CA	0	2690.47	52.865	0	12.3833	2.185	39.25	1.5075	9.97976
ERD10	5.4075	2262.03	62.345	38.73	0	22.5475	179.452	2.25	1.98128
UPL1	0	7.50667	19.0175	105.22	38.85	1.3175	18.8475	2362.77	2.05466
SAMDC	1.875	696.403	82.7525	88.94	23.0933	2.9075	1572.97	5.3775	3.30213
AT1G13360	3.6875	1458.06	275.74	81.4033	7.2	26.65	536.773	3.2025	8.29201
AT3G06435	1060.95	199.823	151.395	25.41	27.9833	74.685	475.28	120.34	148.522
pal1	0	1236.55	750.155	97.4533	4.5	2.24	37.2725	15.0875	3.59565
SERAT2;1	0	1603.52	133.107	34.0867	23.7733	9.7775	287.538	0.4625	1.83451
EBF1	3.3075	1734.21	13.7675	28.9867	1.8	4.26	140.015	2.1025	6.31073
PS2	0	1365.91	321.99	0	0	0	73.705	0	0.146761
AK3	7.5925	37.36	0.705	10.42	0	0.7325	1636.73	1.7875	0.953948
NAC083	2	89.75	277.533	56.0667	147.183	38.3225	37.33	35.0675	902.141
LBD39	2.0325	1071.63	252.935	25.41	0	25.9725	181.795	0.9225	1.46761
bt2	0	37.8667	589.977	15.0633	98.5067	0.615	0	0	705.995
LBD38	0	1399.21	17.86	4.64333	0	4.245	6.9925	0.4625	0.513664
BRH1	2.0325	1107.92	36.6225	71.6633	39.1467	12.385	92.0625	0.615	0.660425
LSU2	0	1200.48	6.1575	0	0	1.735	24.01	0.9225	0.660425
KCS19	0	34.3633	25.38	0	0	53.445	15.4575	0	1071.8
RPF6	426.56	138.01	10.6825	40.3967	2.39667	27.84	429.082	89.2825	10.2733
AT1G49500	0	1048.97	3.0325	4.64333	8.98667	1.955	5.1625	0.4625	1.76113
AT4G13885	116.162	10.3133	25.885	15.52	0.9	27.0475	212.062	91.46	1.68775
AT3G17400	105.605	4.16667	15.22	29.52	47.3767	19.12	111.72	63.68	1.98128
AT2G46765	76.4425	26.1967	8.4625	0	11.2333	7.205	103.025	25.58	1.10071
PPME1	80.765	6.89	9.225	10.42	3.6	12.89	85.4	34.2	1.39423
AT5G65005	103.9	6.36333	12.0475	5.17333	0	16.1575	69.375	22.855	1.24747
PME48	82.9525	5.48333	6.335	10.42	3.6	11.22	69.7925	36.0125	0.293522
AT1G63630	145.91	1.53333	1.0925	18.5667	0	0.3875	53.945	2	0.0733806
AT5G52115	86.8725	0.613333	11.2675	5.17333	0	13.3975	62.715	18.3175	1.10071
AT5G43755	87.3775	0	4.3325	0	13.48	8.965	52.1725	10.14	0.293522
SUC8	62.815	2.45667	7.47	4.64333	9	8.68	45.425	22.565	0.807186
RR13	31.915	1.79667	1.745	0	0	3.3925	35.8025	4.99	0.513664

## Sheet: Fig. 2c
Expression levels of 22-nt ct-siRNA hotspot genes in ed4 or sd4 mutants versus Col-0 plants.
Gene Symbol	Col-0	ed4	sd4
ABI1	3.91637	6.71621	5.86037
AITR1	-1.44109	4.8794	5.31883
ARF6	3.25916	2.87917	3.99102
ARF8	3.39239	3.27724	4.17317
ATNITR2;1	3.12849	6.68683	5.23254
BAM3	3.0457	2.47416	4.38909
BZIP53	4.02715	5.4158	5.12702
CCR2	5.183	9.2341	9.00766
COR47	4.47721	8.27917	6.29309
CRF2	1.97892	1.14805	3.24926
CRF3	-1.07518	2.05831	0.606242
CRF4	-0.558529	0.135036	0.485945
DEG14	1.66905	2.57498	1.00953
DGAT3	6.34509	7.74854	8.01974
ECT2	5.38772	6.4338	6.28883
EXT4	4.33317	7.70625	6.66217
GAE1	5.53783	6.18023	6.14664
GLT1	4.07018	4.83419	5.40798
GTE7	3.74359	4.39934	4.39815
HSP70	2.68852	8.06319	7.75932
Hsp81.4	3.07568	3.82291	4.07412
HSP90.1	1.84429	7.36796	5.14648
HSP91	4.5566	5.52479	5.40812
IAA2	3.8625	5.92948	5.12161
JAZ1	2.33299	5.98618	4.13355
KIN2	5.92129	9.45171	8.31155
LCR	3.62094	4.68669	4.64758
MYB28	5.25296	5.58668	6.06408
MYB7	0.0235364	3.8341	3.37845
NAC083	4.88972	6.51174	5.80246
NIA1	3.64576	6.57185	5.04563
NIA2	6.05693	7.19826	7.52595
NIR1	4.98917	9.53275	7.60444
NSP1	4.79283	7.39544	7.28368
NSP4	2.46271	3.7375	3.74707
PHB	3.68793	3.01067	3.74751
PP2CA	3.96124	6.97439	7.14029
PPC1	4.72724	6.03701	5.81771
PYK10	4.57259	7.67507	8.8275
RPL12C	4.97572	4.45033	5.11087
RPS10B	6.92067	7.40759	7.2412
SMAX1	4.57716	5.39968	5.10204
SMXL3	0.0936197	0.896379	1.72214
SMXL4	0.258837	-0.928118	0.773017
SMXL5	1.59226	1.21933	2.93229
SYD	2.99957	2.36329	3.94358
TCP 14	3.34437	3.43791	4.38504
TIC	4.9832	5.66192	5.63376
UBQ3	6.36817	8.556	8.26162
UGT84A2	4.40545	7.10501	6.34754
VAMP711	4.77776	7.1606	6.4306
WES1	1.51348	4.48622	3.51534

## Sheet: Fig. 2e
Relative expression (log2FC) of 22-nt ct-siRNAs in eight selected mutants compared to Col-0.
Gene ID	dcp2	ed4	fd4	dd4	hd4	es3	sd4	ud4
AT1G77760	6.20662	11.6206	8.03256	11.6495	10.6566	3.36877	10.8968	12.7748
AT1G37130	5.78353	11.3586	7.95741	10.8809	10.9499	5.43639	10.5094	12.5502
AT1G48300	0.907323	9.71982	1.71048	5.8622	10.4105	0.286063	6.78718	11.396
AT4G20270	2.17525	9.58092	4.38039	7.52691	8.0034	4.36705	9.27289	8.47271
AT5G57130	2.86313	9.18354	5.99995	8.40669	10.1438	6.41069	10.0173	10.2168
AT4G29920	1.37774	8.25824	5.26376	8.54782	10.048	4.79926	8.89224	9.22266
AT5G61420	4.62013	9.34161	7.50689	7.1466	9.95858	2.39717	6.28613	7.82739
AT4G39400	3.41124	10.2039	7.67325	7.96496	7.01171	6.65143	2.88284	7.39585
AT4G29720	2.8563	8.64364	5.17129	7.20688	7.99797	5.75743	4.93573	7.33536
AT5G65630	4.01886	9.22201	8.39629	9.4008	10.7126	1.18482	1.54956	9.05021
AT5G10550	-0.106651	8.9722	7.8955	9.27672	10.6036	0.322085	1.21483	9.1986
AT3G47620	5.0375	9.18925	10.7059	6.66907	4.70495	3.13928	1.7628	10.853
AT4G23750	1.61471	8.96003	7.15357	11.4148	6.01951	7.12523	-1.91546	9.27722
AT5G65700	0.796365	8.40442	5.64576	4.99172	7.66193	4.6917	6.43383	5.11344
AT5G61480	0.210447	8.31953	6.27356	3.42785	3.28399	5.72092	3.83511	6.69296
AT3G22970	4.79316	10.1584	7.68827	2.35892	6.85385	2.18622	-0.101378	6.63216
AT5G20700	7.27867	9.96904	6.78631	4.33217	2.90848	4.77746	0.624837	4.16138
AT3G44720	5.40634	9.4545	3.34983	4.22113	2.40868	2.60892	-1.5201	3.60648
AT2G28510	0.15112	7.79975	3.80397	1.38935	5.03731	1.12646	-2.66221	4.87689
AT5G24890	2.42371	6.46588	3.22081	2.77159	5.18368	1.051	-3.296	5.2839
AT5G07690	0.117095	7.54378	6.83235	1.5154	7.57111	0.703845	1.61803	3.43664
AT2G29970	-0.319042	7.02488	4.73698	0	6.34211	6.34545	0	4.3331
AT5G22800	1.24344	0.686634	6.04402	10.2211	9.15228	-4.74514	8.1779	-0.234657
AT5G53460	0.0594744	5.82624	7.46304	11.4226	1.29473	2.7464	11.5146	4.70003
AT1G31770	1.34134	8.38387	7.16229	10.1034	1.39165	0.241339	7.82542	5.08835
AT3G22380	2.08033	6.91222	4.66237	13.3731	1.62213	1.75023	8.25806	7.40106
AT4G38620	2.43478	7.07073	0.779618	6.98716	8.84479	0.905287	0	-1.25539
AT5G22090	1.75646	4.70444	3.40846	6.678	8.40155	1.20373	0.0080582	0.309315
AT3G21560	4.58631	7.57155	0	8.95167	6.31315	1.78051	-0.908653	3.04238
AT4G08950	1.73783	6.799	1.35775	10.6875	7.01946	-0.751835	-4.30201	1.62296
AT5G67300	3.95	3.23433	2.50222	8.3508	4.29221	1.31692	-3.99687	-2.9465
AT5G63790	4.26016	2.66786	1.2675	9.28889	-0.106482	-0.829284	-3.30201	-3.83647
AT5G53290	0.0237722	5.97673	4.79401	9.43708	3.03645	-1.43652	-3.88683	3.95144
AT4G27950	1.07567	4.26222	2.28034	9.24764	1.09996	-2.14692	-0.942482	3.57292
AT3G25710	2.4166	4.10781	2.44445	8.07058	-0.538129	0.869573	0	2.29282
AT3G23820	2.88811	9.49791	7.35776	8.46905	5.8509	6.72094	0.608453	1.31418
AT2G18160	1.1204	10.5678	7.68576	12.8187	8.46336	4.21211	-0.616586	-0.0890601
AT1G28400	1.07379	9.4992	6.69153	10.3313	9.6088	1.98258	0.817733	2.26807
AT3G30775	2.75551	8.71684	5.23126	0.32597	9.71023	3.41335	0	-3.85746
AT2G01570	1.35249	9.12098	7.41275	3.36693	7.05015	0.978374	-3.35785	-1.45184
AT1G70370	1.38366	7.87783	3.92985	2.07953	6.62828	2.15778	-2.59011	-0.825774
AT4G03210	-0.392322	6.48616	4.19753	5.6197	8.6566	6.71419	-3.37527	-0.0980723
AT4G24780	-0.868184	6.68648	4.37696	1.74463	4.08208	3.63132	-2.67502	-2.9465
AT2G46630	0.888726	5.85663	4.20611	5.78681	5.06223	3.7962	0.168885	-2.04471
AT1G29910	3.04252	2.86159	7.22002	0.871712	0.878353	3.63409	-1.51975	1.96861
AT1G29920	2.39732	2.67697	7.53569	1.60753	0.0628275	3.1037	-1.47479	1.74227
AT2G34420	3.89624	3.83779	7.14669	1.27767	1.65659	4.1229	-0.432359	1.3137
AT1G29930	3.12402	3.43759	7.71447	1.18248	1.33796	3.59685	0.338768	2.26872
AT1G01300	2.85554	2.7907	0.648664	5.2079	0.796312	2.73075	-1.38369	-0.117517
AT3G18490	1.3995	2.00161	1.89421	6.60112	1.82923	2.80606	-0.727407	0.0941367
AT5G01210	4.34938	4.1876	2.08053	4.51374	-0.636782	2.96372	-1.71695	-0.666542
AT3G61630	5.37093	2.6754	2.50221	5.84985	0.194002	2.16584	-0.287311	-0.946501
AT3G22120	2.45007	4.40362	4.57002	9.07994	0.638303	4.58918	-1.18217	2.92805
AT3G23030	3.89052	6.25275	2.45581	5.92036	0	-0.115076	-1.99008	3.27206
AT3G50930	4.63802	5.4411	1.55087	5.30194	-0.0585965	2.26677	0	2.70269
AT1G05560	2.50652	4.80772	2.09947	-0.522239	1.42741	3.77091	-4.3644	-1.86653
AT4G34135	4.01435	4.406	1.60204	0.209361	2.18711	1.6028	-4.30201	0
AT3G20820	2.24445	3.17597	1.43453	1.99785	2.37572	2.47525	-4.39041	-1.33991
AT3G21760	2.99257	3.05717	2.91358	0	4.08057	3.81685	-1.97328	-1.31595
AT2G18560	1.98378	4.57467	3.99423	-0.438937	1.08943	3.22459	-1.5201	-2.11987
AT5G64570	1.4835	4.24129	1.99108	0	1.00473	2.32261	-2.1273	-1.55735
AT1G59870	2.57013	2.58694	3.42654	1.16901	0.469916	1.54297	-1.97418	-0.933685
AT1G12090	2.06369	1.57803	2.82106	1.34686	0.954877	1.68485	-2.30201	0.0704232
AT3G59940	3.51709	2.13579	4.50172	0	1.47703	1.96155	-1.52404	-1.77775
AT2G34430	3.02787	2.29297	5.83879	0.754871	-0.0514885	2.69207	-1.45637	-0.414108
AT1G25440	3.52835	2.14404	5.16884	0	0.894634	2.44065	-0.903299	-0.377036
AT1G69760	4.66291	2.61529	2.8127	1.43467	0.384294	1.05663	-4.13623	-2.36154
AT3G61460	5.91912	2.60721	2.67758	2.56055	0.913598	2.18787	-3.99687	-2.9465
AT1G76180	4.60073	6.00252	2.92272	0.951007	-0.876775	1.85443	-4.30201	-1.2515
AT2G41900	4.20041	4.17065	2.04399	0	-1.37982	1.79808	-2.95483	-0.666542
AT2G18960	3.52802	2.93705	1.26356	-1.7405	-0.599858	1.31126	-1.6753	-0.0291125
AT5G57710	4.08411	4.9321	2.40086	-0.740502	-0.79539	0.428445	0.0528123	-0.251505
AT3G53260	3.70479	4.70799	1.71828	0	-0.647924	-0.142394	-0.162987	0.333458
AT5G05250	5.55671	4.86223	-0.0905094	0.501321	1.08271	2.86786	-2.07954	-2.2515
AT4G37730	3.58368	4.93425	0.690844	0	1.18746	1.57764	-0.743015	-0.846566
AT4G39840	3.72185	4.70993	1.07626	1.07934	0.778574	3.58325	-0.392078	0
AT5G01820	5.81994	2.32252	0.955612	0	1.05581	1.73855	-1.25371	0
AT5G67350	5.28934	1.44766	0.401712	0.518599	1.58826	1.11569	-1.79214	-1.22944
AT5G59730	4.38141	2.7128	2.35712	0	2.36397	1.77707	-1.49369	-0.85867
AT1G61740	4.13573	2.21363	1.58273	0	2.21022	1.62286	0	-0.754947
AT4G30270	3.9743	2.13377	1.46882	0	3.19495	2.02999	0	-0.666542
AT3G63210	4.15579	3.49996	0.699234	0	2.55412	1.19149	0	-0.461761
AT1G68840	4.28839	2.69435	1.40275	0.771045	1.81306	1.76659	0	0.127365
AT2G26110	3.91082	2.99402	1.88305	0	1.07948	2.05779	-2.99471	-2.35938
AT3G60080	4.32875	2.80706	1.32578	-0.740502	1.32082	2.50257	-1.95483	-2.2515
AT3G27250	5.10611	3.20572	1.06349	0	0.0687079	2.73777	-1.4518	-1.83647
AT1G78080	4.05056	2.82601	1.9728	0.259498	-0.175401	2.47531	-1.77724	-0.836467
AT1G20450	6.83496	3.22148	1.60211	0	1.62292	2.98439	-2.31879	-0.932713
AT1G79110	4.74581	4.19599	2.70099	-0.261258	1.78608	3.29441	-2.60554	-1.7268
AT2G44130	4.40187	3.80253	2.70954	0	1.04147	2.21518	-2.70754	-0.0179817
AT3G02470	5.27141	3.79829	2.99175	1.83243	-1.15721	6.29062	-0.918666	-0.348723
AT1G55920	6.62204	4.5814	1.69344	1.95098	0.688154	3.93622	-4.30201	-0.666542
AT4G37540	5.91887	5.39731	1.1869	0	1.98195	3.15844	-3.41204	-0.361538
AT3G19380	5.10227	5.08661	0.94216	1.85601	1.3915	3.16368	-3.34582	0.0626991
AT1G13360	6.31679	5.4402	2.78857	0.0673709	1.94024	4.64691	-1.71223	1.69933
AT5G67420	7.62549	5.00943	2.28034	1.20936	2.10703	2.33478	-1.69598	1.44893
AT4G30440	2.85662	7.2132	3.52107	-0.943202	3.70446	5.21943	0.482258	-0.273633
AT4G32020	5.11531	7.86748	3.51751	0	5.58573	1.13077	-2.07954	0
AT1G76880	3.22527	6.96732	3.53887	-1.70275	4.15674	1.98341	-1.72227	1.68187
AT1G14920	2.57815	6.27497	3.4948	-0.265573	4.58787	2.03338	-3.18957	0.753939
AT5G21940	4.94249	5.51751	1.67113	0	1.31559	2.09551	0	4.74096
AT3G26810	3.20804	3.68971	1.86427	0	0.91466	1.95938	1.41749	3.88488
AT2G40140	5.14785	5.13544	1.78761	2.31599	1.26884	0.459351	-0.578105	3.21882
AT1G61660	5.01908	5.2302	0.0634883	0	2.98503	0.102178	-1.35641	2.02151
AT5G22630	4.12045	5.89451	0	0.768933	0.519597	1.55457	-2.1605	1.51509
AT3G14440	3.76235	5.15254	0.0634883	0	0.825202	0.854082	0.0166051	2.86397
AT1G11700	7.29243	6.96752	0.63523	-1.26043	0.904079	4.3626	-1.01262	0.742686
AT1G73010	6.28723	5.85496	0	0	0	1.97517	0	0
AT2G37040	6.24912	7.07492	3.25806	-0.418574	-1.41491	0.977656	0.690384	0.163533
AT2G35940	5.91379	7.98534	3.64008	0	1.34922	4.24333	-0.277926	-0.447275
AT3G56360	6.66116	7.37915	3.42105	0	1.10834	2.72007	-2.88683	0.622964
AT5G62680	1.04685	6.06883	-0.936512	1.63296	-2.95479	1.66307	-2.30201	-3.83647
AT1G12200	-0.161393	5.89816	0	0	-2.59491	4.14845	-1.87696	-1.2515
AT4G39770	-1.47538	7.70911	-0.262932	0	-2.56952	0.650778	0	-3.83647
AT2G34650	0.880673	5.65098	1.02882	1.83345	-4.15448	-0.482192	0	-2.2515
AT2G40480	-1.41936	5.22956	2.6239	0	-2.94453	-1.01155	0	-2.83647
AT1G64060	-1.23433	8.57895	-1.26293	0	0.562223	1.0296	-4.30201	0
AT3G51950	0.752194	7.82909	1.48889	-1.26557	-0.986808	0.708803	-3.18957	-2.36154
AT5G65310	-0.250036	9.13066	5.02444	0.313221	-0.331418	2.46083	0	-2.34872
AT3G57520	0.551796	7.96874	3.08274	0	3.69279	0.742983	0	-0.776575
AT3G13960	0.514872	7.65107	4.17331	0	-1.95356	7.1976	-3.48203	-2.43153
AT2G18570	3.34196	7.3671	5.86735	-0.513783	-0.68905	4.46061	-0.663334	-0.872783
AT4G37590	3.44192	5.9195	4.43524	0	-3.94453	6.20741	-1.31749	-0.377036
AT1G51680	3.65962	9.72119	5.74822	2.61738	-3.15448	3.4484	0	-1.51454
AT1G62180	2.85067	8.85549	2.23343	6.66359	-2.72875	2.55298	-0.898585	-2.83647
AT5G54510	0.507681	8.59154	7.95268	0	0	6.18059	-1.53821	6.11336
AT4G27260	-2.39893	8.06106	5.56927	0	-2.60295	4.25005	1.38545	6.86137
AT2G39870	1.62472	8.93835	7.57616	7.53156	-1.396	6.68676	-2.95483	8.93296
AT3G17390	2.2778	8.63583	7.52494	7.55987	-1.82385	1.28202	0.797905	7.06338
AT4G39950	0.787784	11.1283	9.31762	6.39026	-1.12654	4.07288	0.945433	5.16635
AT2G22330	1.34291	10.3034	8.21183	4.33946	0.0932622	4.56881	-0.096633	4.89801
AT5G02500	5.03258	11.0043	11.2301	0	-0.587085	2.69174	0.214169	2.251
AT3G12580	4.97358	11.0279	10.6868	0	0	1.34165	-0.742247	-1.83647
AT3G09440	3.84181	10.3996	10.6104	0	-3.05669	1.79867	-1.07921	-1.02911
AT2G22430	3.62521	8.42765	4.10648	0	-0.407179	0.866759	-2.71705	0.0704232
AT5G56000	2.46347	7.17231	5.79333	0	-1.23277	0.321767	-1.53821	1.33346
AT5G56030	4.05212	8.82891	7.35532	0	-0.802203	1.25167	-0.685787	1.77557
AT5G56010	3.60528	8.39958	7.13626	0	-0.556458	0.959818	-1.00378	2.26495
AT1G16030	2.23959	9.67164	8.47851	0	-3.11734	0.112145	-2.17422	-3.83647
AT5G52640	4.36739	9.54632	8.22891	0	0	0.894985	-2.17422	-3.83647
AT2G46240	3.09432	7.98142	7.20019	0	0	-2.06327	-4.30201	0
AT5G02490	2.11258	8.67114	9.12288	0	0	0.532821	-2.52744	-1.51454
AT5G19090	1.39685	8.49924	9.41405	-2.84838	-0.350479	0.471076	-2.67286	-0.0374529
AT4G34710	3.66564	9.95836	12.5667	8.36623	-0.105054	1.49154	-0.0792114	0.970888
AT2G16500	2.36102	8.77755	11.4142	5.18282	-2.37326	-0.0111521	0	-2.2515
AT4G04610	-0.170539	7.37525	3.82984	8.57087	-1.99952	1.87882	4.1872	-2.2515
AT3G28345	0	4.71324	5.54639	6.618	-4.31371	2.63773	0.660495	-3.83647
AT2G01950	-0.322869	9.1664	6.04692	5.4982	-0.104791	1.50756	2.26498	1.71812
AT5G52882	0.716156	6.94998	2.1691	6.75285	-0.962276	-1.04465	2.42087	1.80739
AT2G18300	4.56403	6.09032	5.80794	6.05466	-0.23889	-1.10393	0	-2.2515
AT4G28080	0.909401	1.58048	8.29589	7.0315	0.525396	-0.0434173	2.23241	0.388243
AT5G56860	-1.0607	3.35518	2.03745	-0.515377	9.45561	-1.82291	-4.38604	6.21415
AT4G18390	-0.200233	4.25406	2.78259	1.09137	8.06081	2.19452	2.22909	6.57878
AT3G55130	-3.81315	2.79009	1.51507	2.11497	7.02779	-0.653096	0	5.62675
AT5G20250	-0.642358	6.78007	1.87084	0	3.81649	-1.47759	0	3.85003
AT5G60200	1.48489	5.42685	0.993304	0	3.93201	-1.49013	-1.17422	3.64735
AT4G37610	0.357282	4.46226	1.06349	0	4.74762	0.0818741	0	1.29282
AT3G03680	1.56229	1.9496	2.73528	1.66585	4.87595	0.623683	0.677598	2.58533
AT3G24140	0.0741432	2.86288	3.94088	0	3.08996	-2.05796	-0.67289	1.37299
AT3G61250	-0.133049	3.05208	1.76394	-0.155539	3.47204	-3.09902	-1.03411	0.163533
AT3G04510	0.215303	2.87104	0	0	4.66821	-2.12277	0	0
AT4G31730	1.24636	1.03748	0	0	4.06564	-3.94136	2.48688	3.77824
AT3G55110	-4.07611	0.882583	0.494167	0.428093	6.55249	-2.63506	0	1.41321
AT1G78170	-2.34713	0	-0.196785	1.44209	6.37414	-1.96402	0	0
AT3G28770	-3.11986	0.815165	0	0.529571	4.94044	-3.8267	1.37978	3.83247
AT2G39350	-0.265725	0.48517	-0.00669585	0	3.43382	-1.68696	-0.516228	3.72578
AT1G33420	-1.77683	0.48035	-2.57154	-0.613822	5.05816	-2.44138	-1.20368	3.24294
AT4G39190	3.8502	5.67007	1.63221	0	8.05172	1.15239	-2.10075	-4.87686
AT2G21560	5.61241	5.14087	0.560046	0	8.86901	0.326406	0	-1.60294
AT2G39700	0.439486	4.86436	1.94956	0	5.7736	2.37014	-1.37959	-2.83647
AT1G33240	0.229262	4.17271	1.56993	-0.238017	4.82084	0.954319	-3.05726	-0.84644
AT3G62630	0.459275	0.204082	2.33657	-1.22044	7.65832	0.570759	-3.99471	-1.94434
AT1G18000	0.0567955	1.2853	0.739962	-0.391558	4.96835	3.33063	-4.80977	-1.99974
AT1G18010	0.0567955	1.2853	0.739962	-0.391558	4.96835	3.33063	-4.80977	-1.99974
AT2G36470	4.73995	1.63836	0	0	4.84485	2.94975	-2.12371	-3.94434
AT2G25250	3.21907	2.03212	0.49201	-0.528607	4.53776	1.81472	-2.67502	-3.9465
AT3G18930	2.59984	1.17371	0.317784	-0.920526	3.21241	2.2673	-3.33755	-4.01649
AT3G01140	3.07865	4.23985	1.2675	-2.11257	4.80763	0	0.550033	-2.2515
AT5G15310	2.7905	4.27738	1.52294	-0.155539	5.01262	0	0.696598	-0.666542
AT2G38310	2.08905	3.94219	1.27669	-1.30469	6.09498	1.02046	0	-0.85867
AT4G39780	2.83325	2.60776	1.69921	-0.243944	2.6142	1.56682	0	-3.92487
AT3G12630	4.15228	1.84829	2.55646	0	3.36065	-0.262366	0	-1.44981
AT5G28490	0	5.10482	0	0	6.81136	-3.38654	-4.21629	0
AT2G31160	0.934089	5.01929	0.401712	0.00903006	6.54352	-0.738842	-4.50234	-3.0368
AT1G76890	2.14141	3.28239	0	0.581426	6.13272	-0.886594	-4.30201	0.0704232
AT2G18500	-0.465207	4.2086	0	3.22482	2.6154	-1.20882	-4.0262	-3.83647
AT1G23000	-2.1606	3.81457	0	0	5.6919	-4.05423	-3.98405	-3.93369
AT5G28300	-1.01512	0.321993	1.69574	3.97127	8.29393	1.08867	-4.09878	1.12916
AT3G26932	-1.50608	-1.52355	-0.196785	0	7.88504	-2.55168	-4.4921	-4.02656
AT5G41070	0.808225	-2.29445	-1.37788	0.615988	8.08912	-3.45941	-2.86881	-1.69287
AT1G50732	-1.64104	-4.11638	0	0	4.26121	-4.11306	0	0
AT2G41082	-4.28881	-3.74055	0	0	2.85103	-2.36159	0	0
AT4G26150	-3.54335	-2.30767	-0.936512	0	1.67086	-4.19645	0	-0.836467
AT4G12970	-2.63175	-2.48454	-1.02492	0	1.5348	-3.18743	0	0
AT5G53740	-3.04848	-4.18627	1.14952	0	2.42628	-2.70137	-2.6566	-2.43153
AT2G02080	-1.24964	-4.19634	0.411953	0	1.65128	-1.6684	-3.14492	-0.441595
AT2G41080	-3.26767	-2.15559	-0.00669585	0	3.92999	-1.03597	-3.88683	0
AT4G19090	-4.53103	-2.32289	0.147458	0	1.18549	-2.32801	-1.69634	-1.51486
AT4G19520	-3.85263	-1.31739	0.0634883	0	2.31024	-2.52718	-3.07954	-0.666542
AT1G72645	-3.54335	-2.3036	0	0	1.39768	-3.02627	-2.30187	0
AT1G23310	-2.68972	-1.17033	2.15309	0	0	-3.06327	-4.30201	1.41146
AT1G66980	-1.97996	-2.28842	1.02882	0	-0.844912	-3.06327	-4.30201	0
AT4G13570	-2.81218	-2.46382	2.72357	0	-0.307154	-0.199305	-2.39058	0.0619494
AT1G06720	-3.96823	-2.74055	1.32954	0	0	0	-4.0262	0
AT3G62695	-1.71474	-1.89088	0	1.03847	0	-0.848954	-4.0262	0
AT3G54650	-1.70497	-4.00625	1.32954	0	0	0	-4.30201	0
AT4G13850	-2.90927	-3.74055	-1.26293	0	-2.08107	-2.44201	0	2.02151
AT1G64583	-3.43929	-4.32967	0	-0.318142	-0.321236	-1.99648	-1.08097	1.3635
AT5G27970	-4.94103	-4.03308	1.74275	0	0	-3.03757	0	0
AT5G54280	-2.44007	-4.00625	1.2675	0	-0.380301	-2.94916	0	-1.83647
AT4G33666	-2.39893	-3.94468	1.32954	0	-1.30085	-3.01804	0	0
AT5G61250	-1.71474	-3.94468	1.57827	0	0	-4.09902	0	0
AT5G11670	-1.6463	-4.00625	1.02882	0	0	-2.94136	0	0
AT1G69730	-5.22682	-2.77033	-1.31071	0	1.94544	-3.57065	0	-4.21066
AT1G54820	-3.65266	0	0	0	1.70847	-4.58145	0	-4.22146
AT3G43583	-5.06289	0	0	1.13307	0	-2.62811	0	-4.04672
AT2G43750	-2.57584	-4.00625	0	1.4724	0	0	0	-3.83647
AT5G48300	-4.28881	-4.00625	0	1.03847	0	0	0	-3.83647
AT2G04620	-3.26767	-1.35332	0	1.9052	-2.5036	-3.01804	0	-3.83647
AT4G25710	-3.54335	-2.37995	0	1.20936	-2.48725	-2.95702	0	-3.83647
AT4G14605	-3.96823	-3.74055	0	1.20936	-3.05669	-2.95702	0	-3.83647
AT5G16300	-2.38327	-3.74055	0	1.03847	-3.2319	-3.14692	0	-3.83647
AT3G18910	-3.11963	-2.39614	-0.262932	1.20936	0.0702051	-3.19645	-1.82145	-3.83647
AT3G25600	-1.51256	-3.94468	0	1.61756	0	-3.94136	0	-3.83647
AT1G63880	-4.49705	-0.574819	-1.14476	0	1.06614	-1.8849	-2.77323	-3.04471
AT3G05660	-2.70385	-0.47055	0	0	1.0818	-2.61149	-2.30187	-2.83647
AT1G54490	-2.99768	-0.833424	-1.02492	0	1.17917	-2.52492	-2.39041	-3.92487
AT1G59720	-2.14751	-1.32009	-1.2235	0	1.81295	-1.74052	-3.44451	-4.12345
AT4G01460	-1.80464	-1.76725	-1.37081	0	1.2769	-2.56744	-2.99471	-3.94434
AT2G01755	-2.95952	-1.69109	0	0.787557	1.70779	-1.53564	-3.22463	-3.10627
AT2G06510	-2.97676	-2.08965	0.109069	0	2.28531	-2.93596	-4.4565	-2.66903
AT1G69550	-5.02433	0.126249	1.65679	0	-0.244973	-2.25704	-4.47371	-3.00817
AT2G45500	-4.28881	-1.74055	0	1.34332	0	0	-4.30201	-3.83647
AT5G08550	-1.28434	-3.74055	1.02882	0	0	0	-2.95483	-3.83647
AT5G67290	-2.30518	-4.00625	1.32954	0	-0.237325	-1.71195	-2.71705	-3.83647
AT1G80780	-2.80115	-2.06535	2.20209	0	-0.329593	-1.6934	-3.0991	-4.04873
AT1G79720	-1.09879	-0.560732	1.21081	0	-0.871709	-0.716315	-2.90504	-3.17652
AT1G18580	-1.25254	-0.662967	1.32954	0	0	-1.9872	-3.07954	-3.83647
AT3G53870	-1.76613	-0.898152	1.62543	0	0	-1.49013	-2.88683	-2.83647
AT2G07565	-2.96552	-1.96411	1.00834	-3.14652	-0.909818	-1.23338	-1.65953	-3.65752
AT2G01008	-1.30611	-1.52479	1.4952	-4.12194	-0.345362	-0.354648	-0.735505	-2.89598
AT3G41762	-1.51829	-2.19645	1.24205	-3.78909	-0.960124	-0.465799	-1.78809	-3.63628
AT1G33860	-0.790954	-1.5416	3.34731	-2.24932	-1.12197	-0.85632	-2.27987	-3.0368
AT3G55200	-1.68611	-2.45693	2.95997	-1.83772	-3.04175	-2.67549	-2.01765	-2.93369
AT3G55220	-1.86335	-2.45693	2.95997	-1.83772	-3.04175	-2.67549	-2.01765	-2.93369
AT5G14570	1.02383	-1.35407	1.70464	-2.60647	1.00127	-0.167145	-2.37087	-2.33037
AT4G29230	0	-2.32718	2.24858	-2.7405	0	0	0	-2.2515
AT2G30830	0	-2.86729	2.89031	0	0	0	0	0
AT1G16410	0.131334	-1.98735	4.01886	0	-1.38328	0.767573	-2.88683	-1.2515
AT5G10340	1.65467	-0.403891	3.86085	0.14525	0.21322	0.339245	-1.41824	-2.05196
AT1G68520	1.77952	-1.09921	3.29694	0	-0.832582	-0.265731	-2.17422	-1.2515
AT5G45820	-0.900504	-0.469608	0.965416	0	2.71428	-0.223457	0	0
AT1G49230	0.0051319	0.781585	0	0.581426	1.05272	-0.708077	0	0
AT2G35960	0.551346	0.182646	0.504825	0	1.17353	-0.254058	0	0
AT2G01860	0	0	0	0	1.77669	0	0	0
AT1G03600	0.518217	-0.325401	-0.262932	0	1.23595	-0.311133	0	0
AT2G31070	-0.531437	-0.415621	0	0	1.18415	-0.749871	-0.984762	0.245053
AT3G22104	0.0178852	-0.807196	0	0	1.10233	-1.80403	0	0
AT1G69690	0.666972	-0.184346	0.909491	-2.11257	2.00375	0.57205	0	-0.377036
AT2G06520	0.952805	-1.66623	1.19353	0	1.53671	-0.179157	0	-1.01744
AT4G29260	0.0342359	-0.746398	0	-0.740502	1.30823	0	0	-1.02911
AT3G50750	-0.349827	-1.46799	0	0	1.12186	0.561356	0	0
AT1G23650	-1.27811	0.549872	3.31144	0	-0.963352	-0.405354	-0.596823	-2.12842
AT1G03130	-1.13398	-0.552714	2.33402	0	-0.989622	-0.359404	0	-2.34872
AT1G04120	-0.339475	0.584589	1.19854	0	0	-0.59307	0	-2.83647
AT2G05710	-0.502123	0.15677	1.8109	0	0	-0.81643	0	-1.83647
AT5G47390	0.908701	0.572984	2.1712	0	0	-2.36681	0	-2.2515
AT2G46510	0.629694	0.420176	1.13046	0	-0.950997	-1.70808	0	-2.2515
AT5G65360	0.132901	0.154556	1.38182	0	0	-1.78147	0	-2.83647
AT3G16520	-0.655682	-2.30767	1.62239	0	0	-1.68696	-2.34685	-1.51454
AT3G25770	-0.571969	-2.39629	1.44299	0	0.12096	-0.787832	-2.40975	-1.62242
AT1G51400	-0.789553	-1.38587	1.41259	0	1.01403	-0.708353	-1.30187	-2.83647
AT3G46530	0.57533	-1.76682	1.60825	-0.850535	1.61809	-0.878333	-2.03047	-1.9465
AT3G06530	-1.70761	-0.777181	1.06349	0.429423	1.1228	-2.45957	0	-1.51454
AT3G08530	-0.491272	-0.47055	1.8082	0	0	-2.08104	0	-1.51454
AT4G09650	-0.134934	-0.480608	1.23343	0	1.5751	-1.73007	0	-1.83647
AT5G02460	-2.54335	0.0307102	1.23343	0	0.564184	-1.27358	-1.5201	-1.2515
AT3G24870	-1.06586	0.446455	2.86807	0	0.354602	-1.21083	-1.48765	-1.93349
AT3G24880	-1.06586	0.444663	2.73995	0	0.360775	-1.22345	-1.48765	-1.93349
AT4G33565	0.415761	-0.924939	0	0	3.30568	-1.99123	-4.0262	-3.83647
AT1G51100	-0.0911816	-2.26657	0	0	1.91758	-2.75424	-4.59668	-4.13113
AT2G19810	0.623657	-0.940301	-0.126601	1.74591	1.6813	-2.32286	-3.4921	-3.02656
AT4G07825	0.170204	-0.452076	0	0	1.5436	-0.783597	-4.30201	-2.2515
AT2G27500	1.01822	-1.06194	0	0	0.780426	-1.41741	-4.07692	-2.02656
AT5G41410	0.228096	-1.09084	0.497807	0	1.45971	-2.04465	-3.88683	-2.2515
AT1G72370	0.349286	-1.96869	-0.00669585	1.34686	0	-1.09	-3.88683	-3.83647
AT1G50280	-1.42169	-2.14736	0	1.49363	1.01116	-0.926298	-4.51428	-4.04873
AT2G28080	0.981768	-2.93622	0	0	2.41851	-0.676083	-3.39923	-3.93369
AT3G10527	0.390637	-3.48046	-0.746602	0	1.67174	-0.707745	-3.45695	-3.57637
AT1G18210	-0.77553	-2.28842	0.322031	0	1.13138	0	-4.30201	-2.83647
AT1G26210	-0.662526	-2.41558	-0.0951007	0	1.99488	-0.127134	-4.39041	-3.92487
AT2G24570	0.292874	0.995858	-0.00669585	1.93811	0	0	0	-3.83647
AT3G25820	0	0	0	2.48319	0	0	0	-3.83647
AT1G07090	-0.0345255	-0.264644	0	1.73146	-0.16544	-1.71946	0	-3.83647
AT2G25790	0.0590159	-1.1491	0	1.58787	-1.396	-1.47831	0	-3.83647
AT1G36940	-0.168272	-0.62598	-0.669428	1.28828	-0.695864	0.151159	-1.19577	-4.4992
AT5G62620	-0.835926	-0.979606	0	1.34686	0	0	0	-3.83647
AT3G13930	0	-1.65419	0	1.03847	0	0	0	-3.83647
AT3G27690	-0.376699	-1.31739	2.26553	0	-1.14808	-0.362058	0	-3.83647
AT1G64900	0.32255	0.0549665	1.83116	0	-0.636782	0.407432	0	-3.83647
AT3G14210	0.0630036	-0.581961	2.37717	0	-0.888512	0.203677	0	-3.22324
AT2G03760	0.743407	-1.70113	2.21828	0	0.804215	-0.297422	0	-3.23197
AT4G10480	-1.14378	-1.3983	1.16701	0	0	0	0	-2.83647
AT1G78230	-0.149502	-2.30767	1.35775	0	0	0	0	-3.83647
AT5G40720	0.780185	-0.131403	1.57827	2.4093	-0.14661	-0.277576	-2.118	-3.83647
AT1G49930	0	-2.3036	2.34185	2.45821	-0.522072	0	-1.26451	-3.83647
AT2G02450	-0.541469	-2.83055	0	0	1.21539	-1.8588	0	-4.29134
AT5G64620	-0.184947	-1.61257	0	0	1.78761	-2.45957	0	-3.83647
AT2G28605	-0.274583	-1.97514	0	0	2.96743	-1.70477	0	-3.83647
AT1G23080	-1.39681	-0.449828	0	0	1.06439	-1.17961	0	-3.83647
AT3G01690	-0.0765594	-0.27636	-1.37081	0	1.30809	-1.89283	0	-3.94434
AT1G48000	-0.709848	-0.26362	0	0	1.69325	-2.94916	0	-3.83647
AT1G14280	-0.8418	-0.912794	0	0	1.21629	-2.29458	0	-4.02656
AT2G46900	-1.05262	-1.34336	1.23343	0	0	-2.94136	0	-2.2515
AT5G46840	-1.35687	-1.65419	1.32954	0	0	-2.07177	0	-2.83647
AT3G26510	-1.21948	0.0802159	1.44083	0	-0.646236	-2.1192	0	-2.9465
AT5G22770	-2.3437	-0.364456	1.35775	0	0	-3.01804	0	-2.83647
AT1G08810	-0.913372	-0.475156	0	1.42942	-0.267852	-2.49584	0	-2.83647
AT4G03550	-1.27098	-1.31739	0	1.79432	0	-2.95702	0	-2.83647
AT3G45780	-0.827554	-1.60314	0.497807	1.20936	-0.0361002	-3.14692	0	-3.83647
AT3G55460	-1.26573	-1.96869	-0.00669585	1.03847	0	-1.99123	0	-3.83647
AT2G27380	-1.15055	-2.63269	0	1.06077	-0.565909	-0.719192	0.708696	-4.8464
AT5G65610	-0.388482	-2.04823	1.48986	-0.200972	-0.389553	-3.16018	0	-3.92487
AT5G01960	-2.0866	-2.97514	1.2675	0	0	-2.43652	0	-3.83647
AT4G32620	-1.72191	-1.49684	1.76394	0	0	-1.72615	0	-3.83647
AT1G36730	-1.43199	-1.55809	1.02882	0	0	-1.50566	0	-3.83647
AT1G48170	-3.28881	0	0.993304	1.4724	0	-4.19645	0	0
AT1G66950	-4.28881	0	0	2.96139	0	-4.19645	0	0
AT1G69040	-3.3437	-0.939881	0.825854	3.256	0.023384	-3.09902	0	-2.2515
AT2G07310	-3.43029	-2.2261	0	2.82266	-0.70226	-4.47501	0	-2.21246
AT5G44120	-1.39108	0	0	3.02945	0	-3.95702	0	0
AT2G45430	-1.4979	-1.63486	0	2.67364	0	-3.94136	0	0
AT4G15390	-0.264756	0	0	2.12988	0	-2.44754	0	0
AT3G23880	-0.887367	-0.887879	-1.03373	1.97424	0.622857	-3.16899	0	0
AT1G06580	-3.01847	-0.696889	-0.0875719	0.899509	-0.825009	-2.3189	0.499795	1.08292
AT3G26090	-2.96823	-1.92021	0	1.4724	0	-2.41785	0	0
AT3G19120	-2.28881	-1.26144	0	1.19893	0	-2.49584	0	0
AT4G18340	-2.3437	-1.61508	0	1.05736	0	-2.94916	0	0
AT5G14270	-2.43556	-1.49666	-0.21494	0.518339	0.535552	-4.1496	0	1.27722
AT4G33500	-2.06338	0	1.19854	0	0	-3.95702	0	0
AT4G23600	-2.38327	-1.09084	1.26356	0	0	-4.19645	0	0
AT4G34250	-1.93845	-1.54661	-1.26293	2.82242	-0.778075	-3.07177	-3.88683	0
AT5G67310	-1.58235	-2.22047	-0.00669585	2.4658	1.57275	-3.94136	-4.0262	0
AT5G25620	-0.512563	-1.65678	0	1.83053	-2.03922	-3.09902	-1.79005	0
AT1G36180	-1.34924	-2.42129	0	1.53907	-2.67369	-4.19645	-2.95483	0
AT2G46310	-0.432616	-0.126661	-0.262932	2.67785	-2.55242	-2.10885	-3.0262	-0.836467
AT2G38120	-0.723813	-1.05439	-1.26293	3.01464	-3.11734	-3.06327	-2.47658	0.333458
AT5G07700	-2.01062	1.2101	-0.0905094	0	2.59207	-4.19645	-1.70427	-1.02911
AT1G79120	-3.07826	0	0	0	1.93816	-4.06705	-2.99687	0
AT4G37409	-1.29697	2.72815	-0.262932	1.8168	0	-4.19645	-2.56499	0.91842
AT1G66370	0	0.575813	0	0	1.4871	-4.04542	-1.13022	0
AT5G66230	0.626651	0	0	1.63296	0	-3.95702	-1.58367	0
AT5G45510	-1.08198	2.26107	-1.26293	-0.727065	1.15855	-3.94136	-3.07954	-2.83647
AT5G44060	0.278935	1.41307	0	0	-0.605904	-2.01325	-4.0262	-3.83647
AT3G01350	-1.08198	1.12134	0	0	0	-3.19645	-3.0262	-3.83647
AT1G68140	0.1479	-1.92021	1.29693	0	0	-4.19645	-2.71705	-2.2515
AT1G20980	0.551496	0.262237	1.9933	0	0	-3.94136	-4.0262	-2.2515
AT1G59910	-0.446468	-0.379694	1.8109	0	-0.414235	-4.09902	-4.30201	-0.377036
AT3G15095	-1.54322	0.330486	1.47788	0	1.52023	-2.51507	-3.98405	-0.933685
AT1G53500	-0.882092	0	0	0	1.12521	-2.14531	-4.49031	-2.4398
AT5G59450	-1.68012	-0.57921	1.06349	0.410439	-0.543261	-2.41785	-2.17422	-2.2515
AT5G44190	-1.85024	-0.0445914	1.02042	0	-0.359238	-3.30648	-2.18957	-2.36154
AT1G55325	-1.68012	-0.268364	1.02882	0	0.567299	-3.02627	-2.17422	-1.83647
AT3G29320	-2.31599	0	1.55087	0	0	-2.06752	-4.0262	-2.83647
AT2G43410	-2.11963	-0.117001	1.55087	0	-0.509092	-3.19645	-3.88683	-1.83647
AT4G25960	-1.63842	-0.953386	0	0	-4.31371	-2.44754	0	2.04618
AT5G46590	-2.54335	1.01149	0	0	-4.31371	-1.50854	0	0
AT1G58230	-2.26767	-0.41696	1.16701	0	-4.31371	-2.52718	0	0
AT2G34410	-2.90927	-1.9351	2.26553	0.272935	-2.94453	-3.02627	0	0
AT2G40130	-2.90927	-2.32718	1.76394	0	-2.42622	-2.02215	0	0
AT3G15350	-1.67597	-0.361346	1.38777	0	-2.25167	-4.06705	0	0
AT3G05900	-1.0641	-1.11786	2.38543	0	-2.49609	-4.19645	-0.247287	0.163533
AT5G05190	-1.21448	-1.85308	1.02882	0	-3.04569	-4.19645	0	0
AT1G79090	-0.780652	-1.86729	1.02882	0	-3.04569	-2.49584	0	0
AT2G22840	-1.91748	-0.733323	0	0	-1.78263	-1.09019	1.45735	0
AT1G27360	0	-1.57955	0	0	-1.99423	-2.57828	1.00991	0
AT4G04640	-1.57584	0.253077	2.70736	0	-2.67369	-1.29728	0	-1.02911
AT1G06680	-1.47034	-0.550398	1.88305	0	-2.66029	-2.23065	0	-0.944344
AT5G60170	-1.26479	0.557986	1.62107	0	-3.21456	-1.72916	0	0
AT1G31330	-0.155243	0.0236116	1.89031	0	-2.94453	-1.11856	0	-0.514539
AT3G08943	-0.979964	-0.316365	2.00882	-0.740502	-3.12891	-1.47148	0.167148	-0.377036
AT5G14740	0.115308	-0.605341	1.78761	0	-3.96511	-0.699544	0	-0.666542
AT4G24220	-0.140617	-0.769086	1.32954	0	-4.31371	-1.06485	0	-1.51454
AT3G56940	-1.30179	-0.808091	1.1869	1.36236	-3.23894	-1.17701	0	-1.62457
AT1G08380	-0.988587	-1.35332	1.52294	0	-2.95479	-0.884887	0	-1.83647
AT1G18750	-4.28881	1.47792	2.66133	0	-3.96511	-4.19645	0	0
AT5G53450	-2.86846	2.16407	0	0	-3.96511	-4.09902	0	0
AT1G70830	-2.17065	1.50569	0	-0.630839	-4.52597	-4.31129	-2.08923	0
AT5G49910	-2.22732	3.03135	2.1691	0	-3.94453	-0.886761	0	-1.51454
AT4G39980	-2.44007	1.66024	1.78487	0.651447	-3.94453	-1.56195	-1.17422	-1.83647
AT1G78120	-3.28881	1.05714	2.57668	0	-4.15448	0	0	0
AT4G02520	-4.85263	-0.930822	2.1712	0	-4.31371	-0.888637	0	0
AT3G54830	-2.23536	-4.19634	1.35754	0	-2.785	0	0	0
AT4G39952	-1.41936	-1.80253	2.02882	-0.418574	-3.11734	0	0	0
AT1G53750	-3.11963	-2.32718	1.2675	0	-3.96511	0	0	0
AT5G47490	-2.48242	-2.37995	1.71828	0	-2.95479	0	0	0
AT5G53950	0	-2.37568	0	2.30125	-3.05669	0	1.02953	-0.836467
AT1G74600	0	-2.83901	0	1.20936	-4.15448	0	0	0
AT5G57350	-0.932081	-1.39017	-1.26293	2.10839	-3.94453	-0.431478	-0.742247	-1.83647
AT3G55610	-0.455599	-1.42759	-1.02492	1.12096	-3.40211	-1.92316	0	-1.11752
AT5G63370	-1.53467	-2.39614	1.29693	0	-4.31371	0	0	-3.83647
AT4G09000	-1.11491	-3.00625	1.23343	0	-3.96511	0	0	-1.51454
AT4G30080	0	-2.39614	0	0.758362	-3.96511	-2.44754	1.70689	-2.2515
AT2G47990	-1.3767	-2.00625	1.55087	0	-3.94453	-2.57828	0	-1.51454
AT3G57990	-0.0458582	-1.64706	1.02882	0	-4.31371	-2.49013	0	-1.51454
AT1G43170	-0.414645	-1.72952	1.66951	0	-4.2517	-3.12349	0	-2.34872
AT3G27190	-3.70904	-1.78264	0	-1.21907	-1.61485	1.05489	-1.50739	-0.577397
AT5G54060	-3.28881	0.640851	-0.936512	0	-3.05669	1.16226	-0.710599	-0.666542
AT1G30820	-3.85263	-0.246419	0	0	-2.3664	1.08507	0	-1.2515
AT5G13930	-0.700863	2.92984	0	0	-3.04569	-0.355341	-0.265693	0.970888
AT5G42800	-2.15704	2.7285	0	0	-2.72875	-0.341343	-0.43436	1.52108
AT3G52020	0	0	0	1.03847	-2.72875	0	0	0
AT5G02050	-2.14378	0	0	1.06685	-2.48725	0	0	0
AT3G29590	-1.78381	1.70833	-0.0905094	0	-2.21219	1.00673	-2.18649	-0.377036
AT1G67900	-1.82999	1.51514	0	0	-1.73078	0.7627	0	-1.51454
AT3G57830	-1.60082	0.31537	0	0	-1.81652	1.88615	0	0
AT3G06436	-1.79344	-1.44605	-2.48097	0	-1.50298	-1.0222	-1.35381	2.21899
AT2G41720	0.07825	-0.332318	-1.69212	-1.16969	-0.164465	-2.13065	-0.777396	1.0919
AT3G12780	-1.41047	0.416609	-0.0905094	0	-0.493897	-1.39211	-0.8866	1.71812
AT1G62700	0	0	0	0	0	0	0	1.07042
AT4G14140	-0.269919	-0.525418	0	1.03017	-0.799688	-1.06908	-0.131981	1.24511
AT3G08940	-2.86846	-1.90547	1.78761	0	-1.57746	-0.886761	0	0
AT2G18938	-2.90927	-2.22047	1.93338	0	0	0	0	0
AT3G07730	-2.86846	-2.35972	1.57827	0	0	0	0	0
AT1G31920	-3.73344	-2.10719	1.57663	0	0.15451	0	0	-2.44159
AT1G73000	-3.96823	-4.00625	1.97039	0	0	0	0	-1.51454
AT1G03810	-4.60421	-1.77461	-0.642672	1.05881	-1.13907	-1.36773	-0.842841	-1.88748
AT1G68810	-4.85263	-2.74055	0	2.69182	0	0	0	0
AT3G01710	-4.85263	-3.94468	0	1.88743	0	0	0	0
AT1G71900	-4.28881	-3.74055	0	1.20936	0	0	0	0
AT3G22183	-4.28881	-4.00625	0	1.19893	0	0	0	0
AT3G46940	-3.96823	-3.74055	0	1.20936	-2.47983	-2.45957	0	0
AT2G21050	-4.85263	-4.00625	0.0634883	2.12642	-3.31371	-2.41785	0	-2.2515
AT2G06000	-4.28881	-4.00625	0	1.41044	-3.96511	0	-2.56499	0
AT1G44830	-2.96823	-1.97514	-0.936512	1.45821	-2.02835	0	0	0
AT1G21090	-2.3437	-2.96869	0	1.58787	-2.67369	-1.33839	0	0
AT1G37020	-3.07826	-2.97733	0	1.81411	-2.58248	-1.06909	0	-1.62457
AT3G12200	-3.96823	-1.85308	0	1.19893	-4.15448	0	0	0
AT5G38840	-4.85263	-2.23883	0	1.19893	-3.94453	0	0	0
AT3G25250	-2.54335	-3.94468	0	1.53597	-3.96511	0	0	0
AT5G16390	-4.28881	-3.94468	-1.26293	1.34686	-2.94453	0	0	0
AT3G48590	-2.0866	-3.74055	0	1.4724	-2.5036	0	-4.30201	-3.83647
AT1G74850	-2.90927	-1.16848	1.32954	0	-3.12891	0	-3.30201	-3.83647
AT1G72230	-4.28881	-2.30767	0	1.19893	-3.96511	0	-4.30201	-3.83647
AT1G51190	-2.86846	0	0	2.65178	0	0	-4.30201	0
AT3G25830	-3.16217	0	-0.114572	3.67892	0	0	-4.40989	-1.94434
AT1G01700	-3.85263	0	0	1.03847	0	0	-2.88683	0
AT4G08630	-4.87136	-1.84534	0	1.08952	-0.367474	-0.719366	-2.39403	-0.409591
AT3G49220	-2.28016	-0.22885	0	2.70592	-0.433555	-1.79648	-2.14103	-2.33991
AT1G75310	-3.29134	-1.11753	0	1.17516	-1.73265	-1.88698	-3.32923	-3.00817
AT4G07932	-1.10114	-1.91997	-3.06925	2.34343	-0.113968	0.62593	-3.31723	-0.339005
AT5G39410	0.15678	-1.29599	0	1.20936	-1.00218	-2.37205	-2.44124	-1.2515
AT3G30230	-0.717738	-2.15438	0	1.05826	-0.654077	-0.13118	-2.03204	-1.2301
AT1G37113	-0.597759	-1.93168	0	1.61138	-1.52382	-0.993153	-4.92602	-1.65312
AT1G43710	-0.7844	-3.94468	-1.26293	1.69479	-0.929195	-1.21216	-4.0262	-1.51454
AT1G70710	-3.28881	2.55829	1.02882	1.03847	-2.95479	-1.76701	-2.95483	-1.2515
AT2G23170	-2.86846	1.12487	1.74271	0	-3.96511	-1.81977	-4.30201	0
AT3G42550	-4.66659	0	0	1.09462	-4.53226	-2.86791	-4.67979	-2.21425
AT2G03180	-3.07826	0	0	1.69895	-2.78373	-4.30648	-3.13623	0
AT3G16340	-3.85263	-0.57921	0	1.05736	-3.04569	-2.94136	-3.88683	0
AT3G07610	-3.54335	-1.11971	0	1.03847	-3.15448	-2.94916	-2.61913	0
AT4G16310	-3.96823	-1.36336	2.2675	0	-4.31371	-3.14692	-4.30201	0
AT1G15700	-2.79759	-2.50401	1.05913	0	-2.72854	-4.04923	-3.18741	0
AT4G27440	-2.88215	-0.565818	1.19946	0.135686	-1.34554	-0.135034	-3.49788	0.446743
AT2G33860	-3.28881	-0.981228	-0.00669585	1.12093	-0.778075	-1.49298	-4.0262	1.37299
AT2G21520	-2.54335	-0.494769	0	0	-2.02835	-2.36681	-2.118	1.7485
AT1G31960	-2.82861	-1.15095	-0.178914	1.61854	-2.19316	-1.55076	-2.31636	-0.602944
AT1G75390	-2.29067	-1.42537	0	1.6534	-1.79002	-1.74339	-2.4763	0
AT2G42270	-3.26767	-3.94468	2.62545	0	-2.19267	-1.63194	-4.30201	-2.83647
AT4G28750	-1.48468	-3.74055	1.74271	0	-4.15448	-2.10449	-4.30201	-1.83647
AT1G10270	-0.704972	-4.00625	1.55087	0	-1.78805	-3.07177	-4.0262	-2.83647
AT1G54080	-0.264756	-4.00625	1.8109	0	-2.09235	-1.52135	-3.0262	-1.83647
AT3G26560	-1.72191	-0.117893	2.28229	0	-2.14164	-2.49584	-2.42744	-3.83647
AT5G24350	-1.05262	-1.11301	1.26356	0	-3.31371	-2.49013	-2.52744	-3.83647
AT5G23060	-1.86846	-0.266384	1.38542	0	-2.96511	-3.94136	-4.0262	-2.83647
AT1G24460	-0.927928	-0.691721	0.993304	1.06685	-2.56952	-3.09902	-4.0262	-3.83647
AT3G51120	-2.59245	-1.73278	1.15746	0	-1.4789	-4.20906	-4.13623	-2.9465
AT2G23140	-1.06668	-1.83662	1.13742	0	-0.440195	-4.38858	-4.21833	-3.02859
AT1G78570	-0.90303	-1.99061	1.69344	0	-2.96511	-3.06327	-2.39327	-1.51454
AT1G11480	-0.901799	-2.02497	1.22167	-1.22044	-1.87153	-4.06489	-2.2821	-1.62242
AT2G11620	-1.64489	-1.06999	0	1.11083	-3.42538	-0.483926	-2.94717	-1.98513
AT3G60900	-1.58811	-1.0327	0	1.7016	-4.22344	-1.72421	-4.14517	-3.0948
AT1G23740	-1.36041	-1.96096	0	1.48	-4.07299	-1.82315	-3.99471	-2.35938
AT3G45980	-0.0974835	-1.26341	1.57827	0	-4.31371	0	-3.0262	-1.83647
AT2G26080	-1.72191	-0.396989	1.55087	0.694788	-4.31371	-0.0890197	-4.0262	-1.2515
AT3G26650	-1.01502	-0.758201	1.43924	0	-3.94453	-0.674623	-4.30201	-1.83647
AT5G61020	-1.00118	-0.769086	1.26356	0	-3.96511	-1.54953	-4.0262	-1.2515
AT1G29940	-3.15152	-1.31769	1.94677	0.86272	-1.94495	-2.08845	-4.39923	-1.12633
AT3G48560	-1.44007	-0.975136	1.60204	0	-2.5036	-1.61149	-3.30201	-1.83647
AT5G19140	-1.91748	-1.90547	1.9728	0	-1.77353	-1.49298	-3.88683	-1.83647
AT5G58140	-1.32431	-0.315624	2.41435	0	-2.05118	-1.78147	-3.88683	-2.83647
AT4G31570	-1.50636	-0.477129	1.99093	0	-2.0867	-0.386281	-4.30201	-2.2515
AT1G19720	-1.30234	-0.250335	2.9309	0	-2.96511	-2.49013	-3.30201	0
AT3G14420	-0.323878	-0.478274	2.38543	0	-3.12891	-1.95309	-3.88683	-0.836467
AT3G21670	-0.984269	0	1.06349	0	-2.96511	-2.17147	-3.0262	0
AT3G28220	0	-0.562529	1.55368	0	-2.48248	-3.15161	-2.38448	0
AT2G23320	-0.23082	-0.0117295	1.2675	0	-2.59491	-2.35639	-3.0262	-2.2515
AT4G36360	-0.386718	-0.486671	1.49781	0	-1.71162	-1.78496	-2.71705	-1.83647
AT3G44310	-0.184555	-0.0992055	1.80552	0	-1.70649	-3.07177	-4.0262	-1.83647
AT1G21630	-0.803509	-0.804321	1.35775	0	-2.94453	-2.46516	-3.88683	-1.83647
AT1G09770	0.0716321	-0.89198	1.23343	0	-3.12891	-3.06327	-4.30201	-1.51454
AT3G44480	-2.10784	2.57149	1.89609	0	-1.12504	-2.61857	-1.41471	-2.93369
AT3G44670	-1.30319	1.93622	0.952006	0	-1.03972	-1.27912	-0.465572	-1.83647
AT5G26030	-0.509457	1.84696	0	0	-1.08388	-1.67666	-1.83105	-2.83647
AT2G45540	-0.419356	1.44494	1.16701	0	-3.04569	-0.49298	-2.118	-2.83647
AT1G64390	-0.812553	1.25491	-0.0905094	0	-2.21219	-0.762842	-2.34685	-2.83647
AT3G62900	-0.991435	1.54368	-1.02492	0	-3.3203	-2.16944	-2.61585	-2.92487
AT2G32990	-1.11491	1.15593	0	0	-2.47983	-2.46516	-2.61913	-3.83647
AT3G44400	-2.07718	1.43844	1.89609	0	-3.15391	-1.35819	-3.12342	-3.93369
AT4G17140	-1.6463	0.0858187	2.21813	0	-3.11734	-1.00103	-1.19809	-2.83647
AT1G59359	-1.75873	-0.343106	1.35775	0	-2.72875	-1.98319	-1.87696	-2.2515
AT3G46780	-2.68972	-0.344149	1.59582	0	-3.15448	-0.861037	-2.39327	-2.2515
AT5G51350	-3.96823	1.39276	0	0.71893	-1.03846	0	-0.275082	-3.83647
AT5G48800	-4.85263	-0.0437063	1.02882	0	-1.95994	-1.22434	0	-2.83647
AT1G60220	-3.54335	0	1.2675	0	-2.94453	0	0	-3.83647
AT2G01740	-4.28881	0	0	1.12093	-2.5036	0	0	-3.83647
AT4G30110	-2.96823	1.25274	0.497807	0	-4.31371	-1.47148	0	-2.83647
AT5G28400	-2.11963	-0.168484	1.32954	0	-3.2319	-2.41245	0	-3.83647
AT5G22780	-2.54335	-0.522942	1.83116	0	-4.15448	-1.64961	0	-2.83647
AT5G57990	-0.360103	-0.257945	1.06349	0	-2.56952	-2.04048	0	-2.83647
AT5G12850	-0.828978	-0.38611	1.29752	0	-2.49593	-1.25443	0	-2.52908
AT4G33010	-1.74021	-0.219718	1.23343	0	-2.17349	-1.95309	0	-2.2515
AT5G44800	-0.639131	0.226704	1.40605	0	-2.03294	-2.11055	0	-1.92487
AT5G37830	-0.939847	0.0441427	1.41415	0	-1.38173	-1.97438	0	-2.45975
AT1G02080	-1.05262	0.992227	1.02882	0	-2.42622	-2.52718	0	-2.83647
AT3G28040	-1.79532	0.559153	1.23343	0	-2.09235	-2.61149	0	-1.51454
AT4G31590	-1.94994	-1.05268	1.19854	0	-1.73078	-1.48114	0	-3.83647
AT3G59980	-2.44007	0	1.99093	0	-1.70728	0	0	-2.83647
AT2G30950	-2.44007	-1.10762	1.71828	0	-1.51188	-1.08804	0	-2.2515
AT1G52040	-4.85263	1.14292	1.83116	0	-4.15448	-3.06327	-1.71705	-3.83647
AT1G52000	-3.3437	0.433551	1.32578	0	-3.12891	-4.19645	-2.22796	-3.83647
AT4G14200	-4.28881	0	1.02882	0	-3.94453	-3.94136	-4.0262	-3.83647
AT3G59760	-2.48242	0	0	1.4724	-3.31371	-4.09902	-2.88683	-3.83647
AT1G49220	-2.3437	-1.39614	0	1.69479	-4.31371	-4.19645	-2.39327	-3.83647
AT2G44470	-4.48914	-1.84225	0	2.91953	-4.16544	-4.39678	-2.37455	-4.0368
AT3G48190	-3.96823	-2.96869	0	1.12093	-3.96511	-2.57828	-2.30187	-2.83647
AT3G57550	-0.39787	-2.40047	0	1.05736	-2.96511	-3.94136	0	-3.83647
AT3G27530	-0.494339	-2.86729	1.02882	0	-3.96511	-4.19645	0	-3.83647
AT4G27700	-1.42153	-4.0419	1.23233	0	-2.10739	-2.24413	0	-3.93369
AT5G40340	-0.391297	-2.5105	1.46823	0	-1.53982	-2.62409	0	-2.36154
AT1G10850	-0.54335	-2.97514	1.02882	0	-2.21219	-2.43652	0	-2.2515
AT1G50480	-3.54335	-2.83901	1.9728	0	-4.31371	-2.61149	0	-3.83647
AT5G48490	-3.54335	-3.94468	1.02882	0	-4.15448	-3.14692	0	-3.83647
AT5G58130	-4.28881	-1.08427	1.52294	0	-4.31371	-2.02215	0	-2.83647
AT5G67240	-3.96823	-1.74055	1.2675	0	-4.15448	-4.19645	0	-2.83647
AT4G27595	-4.94103	-2.06031	1.45923	0	-1.87104	-4.02976	-2.51584	-3.92487
AT3G06895	-3.6648	-2.01084	1.68526	-2.11649	-2.15862	-4.47501	-1.4552	-1.21246
AT3G23680	-3.04848	-2.60131	1.2888	0	-1.1423	-4.37648	-1.07164	-2.01649
AT3G23685	-2.29966	-2.60131	1.2888	0	-0.852194	-4.37648	-0.578429	-1.69456
AT3G02020	1.03736	-3.34408	-0.375641	0	-3.41464	6.07667	-2.76222	-1.62045
AT5G54940	4.11146	-3.413	0	0	-3.07127	5.22295	0	0
AT1G78370	-1.11622	-0.218446	5.602	0	-4.34278	3.33739	0	0
AT1G28290	-0.89114	0.828769	0.774598	0	-1.66463	5.61597	0	-1.80343
AT3G22890	0.28987	0.539692	1.78761	0.866107	-2.60295	3.5538	-2.07954	-0.0291125
AT2G43460	1.22957	-1.90239	0	0	-3.2319	-1.73344	0	-3.83647
AT1G66890	1.07469	-2.23883	0	0	-3.2319	-1.79606	0	-3.83647
AT3G50060	1.37399	-1.61257	0	0	-2.38015	-1.49584	0	-3.83647
AT1G04540	1.62358	-2.0419	-0.187727	0	-2.66674	-0.924462	0	-3.93369
AT4G38840	1.23172	-1.6323	0	0	-3.11734	-1.57828	0	-2.83647
AT3G13230	1.1235	-1.92021	0.0634883	0	-2.62067	-1.68044	0	-2.83647
AT1G10950	1.08733	-1.60064	0	0	-3.15448	-0.758966	0	-2.83647
AT3G19000	1.19486	-2.05704	-0.103914	0	-2.17829	-0.740782	0	-2.93369
AT2G45180	0.822319	-1.97733	1.60825	0	-2.48329	-1.76283	0	-3.9465
AT2G28670	1.12113	-1.95663	0	0	-2.08107	-2.45957	0	-3.83647
AT3G14610	1.00542	-2.30767	0	0	-2.67369	-3.01804	0	-3.83647
AT4G34620	1.00497	-2.39201	0	0	-2.68332	-3.03757	0	-3.92487
AT3G14930	0	-0.531604	1.2675	0	-4.31371	-2.35639	0	-3.83647
AT4G25030	0.590057	-0.755805	2.15309	0	-4.31371	-0.596523	0	-3.83647
AT3G04120	1.02862	-0.323342	0.870868	0	-4.15448	-0.987204	0	-1.83647
AT5G14540	1.01454	-0.361536	0.952006	0.066853	-3.31371	-0.586711	0	-2.83647
AT5G48850	2.22689	0.217659	0.602043	0	-4.31371	-1.68696	0	-2.83647
AT2G17040	1.78845	-0.721348	-0.00669585	0	-3.2319	-1.76269	0	-2.83647
AT2G41560	1.5427	-0.798931	-0.00669585	0	-4.31371	-2.04048	0	-2.83647
AT5G63130	1.17921	-0.951794	0	0	-3.96511	-1.42988	0	-2.2515
AT1G61667	2.35188	-0.887879	-0.187727	0	-3.21456	-0.573395	0	-3.93369
AT4G23870	2.88246	-0.659377	0	0	-3.96511	-1.80403	0	-3.83647
AT1G23050	1.75132	-1.17033	0	0	-4.15448	-1.53353	0	-3.83647
AT3G11120	1.18503	0	0	0	-3.12891	-1.31085	0	-3.83647
AT1G60800	1.20249	0.453414	0.322031	0	-4.15448	-0.848954	0	-3.83647
AT4G23810	2.19812	0.144124	0	0	-4.15448	-0.613504	0	-3.83647
AT4G00480	0	-1.61257	0	1.19893	-3.94453	0	0	-2.83647
AT5G62020	1.028	-0.485247	0	0	-4.31371	0	0	-2.83647
AT5G23730	1.09176	-1.47213	0	0	-4.40211	-0.180279	0	-2.92487
AT1G65720	1.30942	-1.08027	0	0	-4.42374	1.56176	0	-3.9465
AT2G25510	2.09684	-1.96015	-1.37296	0	-4.42374	1.11751	0	-2.9465
AT3G13920	1.34423	0.21358	0	-1.15554	-3.31371	-0.722652	-1.53821	-1.51454
AT1G33120	1.35764	-0.340229	-0.936512	0	-4.15448	-0.737095	-1.99008	-1.83647
AT1G33140	1.34527	-0.340229	-0.936512	0	-4.15448	-0.737095	-1.99008	-1.83647
AT4G16190	2.01786	0.154556	0.547633	0	-3.94453	0.352753	-1.63061	-3.83647
AT3G57330	2.17908	-1.17219	-0.00669585	0	-3.31371	-1.5177	-2.17422	-3.83647
AT2G01670	4.28711	-2.74055	0.602043	0	-0.812057	-3.19645	0	-2.83647
AT3G52710	3.53542	-4.00625	0	0.066853	-1.06199	-1.04465	0	-2.83647
AT5G17305	3.11116	-3.94468	0	0	-3.96511	0	0	-3.83647
AT5G63800	1.03418	-2.32718	0	0	-2.27222	0	0	-3.83647
AT5G11970	1.65863	-3.00625	0	0	-1.51947	0.154168	0	-2.83647
AT1G61040	1.33902	-4.00625	0	0	-2.14164	0	0	-3.83647
AT2G43100	1.38717	-4.00625	-0.00669585	0	-2.94453	-1.03389	0	-2.83647
AT5G18270	2.58011	0	0	0	-3.94453	-3.94136	0	-2.83647
AT1G73880	2.60504	-0.0575363	-0.198823	0	-4.50584	-4.38858	0	-3.02859
AT5G44210	1.74853	0	0	0	-3.96511	-3.95702	0	-3.83647
AT5G04475	1.29988	-0.575822	0.993304	0	-3.96511	-3.94136	0	-3.83647
AT1G13300	3.31894	-2.94468	0	-0.155539	-3.94453	-4.09902	0	-2.83647
AT5G24655	3.58032	-3.74055	0	0	-4.15448	-4.19645	0	-3.83647
AT4G29905	3.55796	-1.97514	0	0	-4.15448	-3.09902	0	-2.83647
AT3G49580	4.32891	-2.83901	0	0	-4.15448	-2.94136	0	-3.83647
AT5G16250	1.31795	-2.86729	0	0	-3.94453	-2.43652	0	-3.83647
AT3G08520	2.14998	-3.18095	0	0	-4.36675	-2.21329	0	-2.46377
AT1G13245	3.73042	-2.3036	0	0	-4.15448	-1.23964	0	-3.83647
AT1G23090	3.75048	-1.9351	0	0	-3.2319	-2.04884	0	-3.83647
AT3G47480	2.65795	-2.18554	0	0	-2.91533	-1.61669	0	-4.13113
AT1G13640	1.51762	-0.962587	0	0.581426	-4.15448	-3.14692	0	-2.83647
AT1G47128	1.21515	-0.020478	-0.00669585	0	-3.96511	-3.06327	0	-1.83647
AT3G46320	1.1539	0	0	-0.155539	-3.96511	-3.19645	0	-2.83647
AT5G13200	1.03171	-0.0584599	-0.00669585	0	-4.15448	-2.44201	0	-2.83647
AT3G02560	1.22171	-0.211582	-1.26293	0.651447	-4.31371	-1.40392	0	-2.83647
AT1G74310	1.71503	-0.217077	-1.26293	0	-4.15448	-2.51406	0	-3.83647
AT1G76160	1.46528	0.277152	-0.936512	0	-4.31371	-2.43652	0	-2.83647
AT4G18880	1.01573	-0.177113	-0.936512	0	-3.94453	-2.44754	0	-2.83647
AT2G05520	1.29969	-1.58882	0	0	-2.17948	-2.44754	0	-2.2515
AT3G02750	1.65689	-1.66918	-0.936512	0	-1.94965	-2.37205	0	-2.2515
AT4G36010	2.02281	-1.34127	0	0	-2.17349	-2.95702	0	-2.83647
AT2G05380	1.75207	-1.65419	0	0	-3.05669	-2.94136	0	-2.83647
AT5G59970	2.31422	-1.46799	0	0	-3.12891	-3.01804	0	-2.83647
AT1G22230	2.48787	-1.60314	0	0	-3.11734	-2.94916	0	-2.83647
AT5G47050	2.70948	0.101293	-1.26293	0	-2.94453	-1.71195	0	-2.83647
AT5G59690	3.14345	-0.705763	-1.26293	0	-3.12891	-2.04048	0	-2.2515
AT1G19180	2.19223	0.182646	-1.26293	0	-2.59491	-2.95702	0	-1.51454
AT1G32920	2.84924	-0.196127	-0.936512	0	-2.72875	-2.04465	0	-1.2515
AT5G67190	2.37447	-0.812617	0	-0.418574	-4.15448	-1.71527	0	-0.666542
AT4G33885	2.57819	-1.62712	0	0	-3.2319	-2.44754	0	0
AT5G42200	2.43242	-1.17033	0	0	-3.2319	-1.71527	0	0
AT1G09240	2.57792	-1.31534	0	0	-2.95479	-1.53647	0	0
AT5G04390	1.74548	-1.98735	0	0	-4.31371	-2.01804	0	0
AT2G43060	2.17017	-2.04504	0	0	-4.40211	-2.54797	0	0
AT5G40850	1.35014	-1.51911	-1.26293	0	-3.94453	-2.13277	0	-0.514539
AT1G77885	2.18939	-1.78894	-1.26293	0	-4.31371	-2.17147	0	0
AT4G34670	1.26515	-0.236398	-0.936512	0	-3.2319	-1.49298	0	-1.2515
AT3G51420	1.93997	-0.214213	-1.26293	0	-3.96511	-0.982411	0	0
AT2G38640	1.98292	-0.0517989	-0.936512	0	-3.94453	-2.12277	0	0
AT3G16720	1.29348	-0.676731	-0.936512	0	-3.2319	-2.01325	0	0
AT4G09320	1.38405	-1.37781	0.870868	0	-4.15448	-1.45354	0	0
AT1G32700	1.11032	-0.546608	0	0	-3.94453	-1.19212	0	0
AT4G31540	1.43486	-0.713559	0	0	-4.15448	-1.04203	0	0
AT4G00940	1.34519	0.103285	0.409403	1.25492	-4.05352	-2.09757	0	0
AT1G52300	1.31781	-0.0698781	0	0	-4.15448	-2.49584	0	0
AT1G68795	3.3795	-1.60064	0	0	-4.31371	-4.09902	0	0
AT5G59220	2.89935	-0.00382781	0	0	-3.94453	-3.94136	0	-1.02911
AT1G80450	2.77932	-0.487233	0	0	-3.96511	-2.94916	0	0
AT4G25810	1.00284	-2.3036	0	0	-4.15448	-3.94136	0	0
AT2G01140	1.13133	-1.13004	0	0	-4.31371	-4.19645	0	-0.136028
AT4G21930	1.14443	-1.39017	0	0	-4.31371	-3.95702	0	0
AT5G53550	1.68529	-1.17731	0	0	-2.96511	-2.94916	0	0
AT1G32690	1.38246	-1.38587	0	0	-3.2319	-3.02627	0	0
AT4G00430	2.08782	-0.653208	-0.936512	0	-3.94453	-3.94136	0	0
AT3G16080	1.46033	-0.729179	-0.936512	0	-4.15448	-3.07177	0	0
AT4G27840	2.51314	-3.94468	0	0	-2.5036	-4.19645	-4.0262	-3.83647
AT3G01290	1.09005	-3.28878	0	0	-1.44929	-4.64622	-4.3366	-4.28624
AT3G50740	1.20553	-4.00625	0	0	0	-4.09902	-3.88683	-3.83647
AT3G49570	4.91456	-4.00625	0	0	0	-1.00051	-4.0262	-3.83647
AT2G01023	1.79896	-2.29817	-0.00766804	0	0.414849	-0.082407	-2.82404	-4.59825
AT2G39770	1.66513	-3.00625	0	0	0	-2.12277	-4.0262	-3.83647
AT5G03110	1.21435	-2.50835	0.389931	0	-0.377345	-1.60086	-2.99471	-2.94434
AT5G18937	1.5486	-3.1113	0	0	-0.679981	-0.856482	-2.31156	-3.03562
AT5G06870	0.152436	-0.823372	0	0	1.51212	-4.16526	0	-4.04471
AT3G10120	1.9212	1.01041	0	0	1.90637	-3.28002	0	-3.04471
AT5G53160	1.6849	0.334069	-1.26293	0	1.10576	-2.13277	0	-3.83647
AT4G15800	2.11149	-1.6718	0	1.73146	2.27315	-1.70147	0	-2.83647
AT4G27310	2.51976	-1.12329	0.439237	0	1.89098	-0.907067	-2.17422	-3.83647
AT4G12320	0.986937	-1.41558	-0.0249165	0	2.213	-0.112111	-1.67208	-2.92487
AT1G75335	2.25174	-1.76052	0	0	1.51481	-0.719507	-1.80231	-2.42321
AT5G59820	1.5298	-4.00625	-0.936512	0	0	-3.95702	0	0
AT4G04745	2.42712	-3.83777	0	0	0	-4.05423	0	0
AT1G54575	2.58186	-4.00625	0	0	0	-3.95702	0	0
AT1G76930	1.44242	-2.48454	-1.35134	0	0	-3.16018	0	0
AT2G17240	1.02822	-4.00625	-1.26293	0.066853	0	-2.44201	0	0
AT5G50580	1.51264	-2.86729	0	-2.11257	0	-4.19645	0	0
AT5G50680	1.51264	-2.86729	0	-2.11257	0	-4.19645	0	0
AT3G15760	2.7052	-1.65678	0	0	0	-3.95702	0	0
AT1G62380	2.82988	-2.32718	1.2675	0	0	-3.19645	0	0
AT5G49450	1.25345	-1.34127	0	0	-1.31854	-4.09902	0	0
AT5G65640	1.81211	-2.42129	0	0	-1.5036	-3.95702	0	0
AT3G52920	1.09745	-1.61508	0	0	0	-4.19645	0	0
AT3G03270	1.06556	-1.97514	0	0	0	-3.94136	0	0
AT5G25270	1.72003	-1.3036	0	0	0	-2.94136	0	0
AT5G10960	1.60662	-1.83901	0.0634883	0	0	-3.07177	0	0
AT3G59070	1.27823	-1.9171	0	0	-1.17349	-3.09902	-1.87696	-3.83647
AT1G74970	1.17825	-2.96869	0	0	0	-2.95702	-2.44124	-2.83647
AT5G50360	1.95426	-2.96869	0	0	0	-2.51406	-1.79005	-2.83647
AT4G33960	1.40981	-1.96869	0	0	0	-4.09902	0	-3.83647
AT5G40460	1.58161	-2.3036	0	0	-1.03922	-4.09902	0	-3.83647
AT4G13660	2.83464	-3.74055	0	0	0	-4.09902	0	-3.83647
AT1G72940	1.52182	-4.00625	-0.936512	0	-0.391362	-4.19645	0	-3.83647
AT2G34585	1.56047	-2.30767	0	0	-0.579811	-1.76269	0	-3.83647
AT1G13390	1.54746	-1.90239	0	0	0	-3.01804	0	-3.83647
AT4G30460	1.052	-2.74055	0	0	0	-3.07177	0	-3.83647
AT1G23490	1.79081	-3.74055	0	0	0	-2.61149	0	-2.83647
AT2G34250	2.63185	-2.30767	-0.936512	0	0	-2.54581	0	-2.83647
AT2G21180	3.28747	-2.40047	0	0	0	-2.94916	0	-2.83647
AT4G08920	1.07098	-0.936729	1.32954	0	0	-3.95702	0	-2.83647
AT1G42990	1.06728	-2.22794	0	0	0	-4.40675	0	-1.55924
AT5G48760	1.21129	-2.96869	-1.26293	0	0	-2.14692	0	-2.2515
AT4G38740	1.59101	-1.61508	-1.26293	0	-0.4898	-1.50205	0	-2.83647
AT2G20050	1.0081	-1.68432	-1.26293	0	0	-1.24786	0	-2.2515
AT4G31040	1.60058	-1.08253	0	-1.15554	0	-2.40706	0	-2.83647
AT1G54740	1.49127	-0.826291	0	0	0.0122112	-1.61569	0	-2.36154
AT5G18610	1.2607	-0.975136	0.439237	0	0	-2.00917	0	-2.83647
AT5G08520	1.22069	-1.39523	0	0	0.363501	-3.03857	-1.27144	-2.34872
AT2G02800	1.32013	-1.27639	-0.103914	0	0	-2.67549	0	-1.34872
AT2G23670	1.28044	-2.01373	0	0	0.156116	-2.46247	0	-1.89597
AT1G06045	3.45232	-2.35071	-0.754264	0	-2.07669	-1.74774	-2.7024	0
AT1G53887	4.78207	-4.10347	0	0	-2.53777	-0.64992	-3.98405	0
AT4G21740	1.76942	-2.97514	0	0	-1.06883	-1.50492	-4.30201	0
AT5G14275	1.21772	-2.94468	0	0	0	-1.1158	-3.0262	0
AT4G01150	1.38981	-3.07235	0	0	0	-0.133958	-3.39923	0
AT3G10985	2.44892	-2.46408	0	0	0	1.9884	-3.97524	0
AT1G16060	1.53824	-3.94468	0	0	-2.27222	1.28305	-3.88683	0
AT2G04780	1.00519	-2.94468	0	0	-4.15448	-2.04884	0	0
AT5G62720	1.3306	-2.37995	0	0	-4.15448	-1.36943	0	0
AT4G16660	1.04418	-2.83901	0	0	-3.96511	-1.01155	0	0
AT2G47500	1.3491	-3.00625	-0.00669585	0	-2.47983	-2.37205	0	0
AT1G69600	1.12624	-2.83901	0	0	-3.04569	-2.10449	0	0
AT4G22920	1.06149	-2.96869	0	0	-3.11734	-2.05796	0	0
AT1G62422	1.68821	-1.97191	0	0	-3.15448	-1.43926	0	0
AT5G14730	2.17299	-3.00625	0	0	-3.04569	-1.36058	0	0
AT4G16670	1.97435	-1.3698	-0.936512	0	-3.15448	0	0	0
AT4G26850	2.70896	-1.12824	0	0	-4.15448	-0.785401	0	0
AT1G64065	3.05596	-1.57955	0	0	-4.15448	-0.581897	0	0
AT4G24190	1.53978	-1.86729	0	0	-3.12891	-0.936389	-1.58367	-1.83647
AT5G46730	1.22687	-2.22047	0	0	-4.31371	-0.0636142	0	-1.83647
AT4G36900	1.36395	-2.86729	0	0	-2.62067	0	0	-1.51454
AT1G75170	0	-3.00625	0	0	-3.96511	0	0	1.02151
AT5G36970	0	-4.00625	0	0	-4.15448	0	0	1.251
AT1G62370	1.13249	-3.94468	0	0	-3.94453	0	0	0
AT3G12700	1.59493	-2.35972	0	0	-3.94453	-0.292896	0	0
AT2G42350	1.02507	-2.74055	0	0	-3.96511	0	0	0
AT1G10020	2.26401	-2.97514	0	0	-3.2319	-0.217163	0	0
AT1G08180	2.03546	-3.00625	0	0	-3.94453	-0.305622	0	0
AT1G20340	0.823507	-2.30767	1.29693	0	-1.67369	0.636254	0	-1.51454
AT2G30370	0	-3.00625	0	1.19893	-1.24649	0	0	-1.83647
AT5G64310	1.8379	-2.97514	0	0	-1.70216	0	0	0
AT5G11590	1.19237	-2.22047	0	0	-1.52398	-0.0672448	0	0
AT2G42280	1.36475	-2.3036	0	0	-1.99952	0	0	0
AT2G35930	1.01232	-2.37568	0	0	-2.12891	0	0	0
AT3G44920	0	-1.15099	0	1.20936	-2.03922	0	0	0
AT1G33360	0	-2.22047	0	1.05736	-2.67369	0	0	0
AT2G01150	1.11796	-1.34913	0	1.16639	-2.37326	-0.53353	0	0
AT4G17920	1.29601	-0.92607	0	0	-2.3664	0	0	0
AT1G55805	1.64534	-1.40047	0	0	-2.62067	0	0	0
AT1G62420	3.75492	-3.94468	0	0	0	0	0	0
AT4G28085	2.34989	-3.94468	0	0	0	0	0	0
AT5G02220	1.92373	-3.74055	0	0	0	0	0	0
AT4G32860	1.84728	-4.00625	0	0	0	0	0	0
AT5G13170	1.49495	-3.74055	0	0	0	0	0	0
AT2G25090	1.07087	-3.74055	0	0	0	0	0	0
AT3G27660	1.15002	-4.00625	0	0	0	0	0	0
AT5G65320	1.30421	-4.00625	0	0	0	0	0	0
AT3G20470	1.57877	-2.83901	0	0	0	0	0	0
AT2G03730	1.01613	-2.86729	0	0	0	-0.00664074	0	0
AT5G11975	1.10906	-2.94879	0	0	-1.9061	-1.92437	-1.4662	-2.45975
AT3G24080	0.393824	-4.00625	1.16701	0.120932	-1.88342	-2.00509	-1.77724	-1.51454
AT2G07613	1.05342	-4.50488	0	0	-2.07587	-2.05318	-2.35025	-2.07474
AT2G13550	1.94347	-3.74055	0	0	-2.67369	0	0	0
AT2G15960	2.19749	-3.94468	0	0	-2.59491	0	0	0
AT4G00390	2.9333	-4.05255	0	0	-2.15357	-1.84131	0	0
AT1G55335	2.05067	-3.51954	-0.2413	0	-1.41954	-0.779826	0	0
AT1G14687	2.32903	-3.94468	0	0	-1.64318	-1.0534	0	0
AT4G04925	2.55758	-4.0419	0	0	-1.22956	-1.09942	0	0
AT2G23130	1.28648	-3.10347	0	0.96014	-0.127637	-1.56309	0	0
AT3G02255	0.609146	-3.94468	0	1.58787	-0.921172	-1.69817	0	0
AT5G65870	1.68693	-2.35972	0	0	-2.03922	-2.44201	0	0
AT1G70070	1.01539	-2.83901	-0.00669585	0	-1.37326	-2.04884	0	0
AT2G46735	1.36432	-3.07235	0	-0.0303649	-1.39807	-2.11525	0	0
AT2G17980	1.12603	-3.94468	0	0	-1.5036	-2.94136	0	-1.02911
AT4G38680	1.57091	-4.00625	-0.00669585	0	-1.39949	-2.09902	0	0
AT1G21910	0.870286	-4.00625	1.49781	0	-3.94453	-3.95702	0	0
AT2G37250	-0.700863	-3.94468	1.2675	0	-3.96511	-3.95702	0	0
AT1G76400	-1.65568	-4.00625	1.06349	0	-4.15448	-3.06327	0	0
AT3G47600	-0.810145	-3.74055	0	1.88743	-1.47173	-3.95702	0	0
AT2G46810	-0.999563	-2.94468	0	1.19893	-1.82227	-2.19645	0	0
AT5G13295	0	-3.94468	0	1.03847	-2.38015	-2.40706	0	0
AT5G44260	-0.224368	-2.23883	0	1.78306	-4.31371	-3.02627	0	0
AT4G37180	-1.0866	-1.65678	0.602043	2.13808	-2.94453	-4.09902	0	-0.377036
AT5G66650	0.0262532	-1.65938	0	2.1344	-3.04569	-3.95702	0	0.55585
AT1G60260	3.00849	-2.97514	0	0	-3.15448	-3.95702	0	0
AT2G44080	2.6169	-3.74055	0	0	-3.31371	-3.02627	0	0
AT3G57770	2.59261	-4.20658	-1.13684	0	-4.14486	-3.1495	0	0
AT3G56240	1.56774	-3.74055	0	0	-3.96511	-2.45957	0	0
AT3G61900	1.39011	-4.00625	0	0	-3.96511	-3.02627	0	0
AT5G16470	1.28385	-4.00625	0	0	-2.96511	-3.95702	0	-3.83647
AT2G41730	1.07065	-3.74055	0	0	-3.96511	-3.06327	0	-3.83647
AT3G02040	1.17692	-4.00625	0	0	-3.94453	-3.95702	0	-3.83647
AT5G60460	1.55486	-2.37995	0	0	-3.94453	-4.19645	0	-2.83647
AT3G45930	1.31177	-4.00625	0	-0.155539	-3.96511	-3.19645	0	-1.83647
AT4G00720	-0.106603	-3.94468	-0.936512	1.20936	0	-3.95702	0	-1.02911
AT5G17380	-0.758734	-2.94468	0	1.16639	0	-2.41785	0	-1.2515
AT3G51850	-0.762426	-2.96869	0.0634883	1.4724	0	-2.13277	0	0
AT1G28380	-2.22732	-2.94468	-1.26293	1.20936	0	-3.01804	0	0
AT4G27830	-1.88872	-3.94468	0	1.03847	0	-2.94136	0	0
AT5G55620	-0.539506	-2.28842	0	4.09978	-1.31854	-4.19645	0	0
AT2G37280	0	-3.00625	0	2.56977	0	-4.09902	-1.98008	0
AT1G06490	0	-3.74055	0	2.85851	0	-3.06327	-2.17422	0
AT3G52480	0.10926	-2.96869	0	0	1.64902	-4.19645	0	-2.83647
AT2G31560	-1.07567	-4.00625	0	0	1.13854	-4.19645	0	-2.83647
AT1G54160	0	-2.3036	0.0634883	0	0	-2.52718	1.33037	-2.2515
AT2G21970	-0.524736	-2.23883	0	0	1.48065	-2.36681	0	-2.2515
AT4G14890	0.0433935	-2.94468	-0.262932	0	1.78919	-3.02627	0	-2.2515
AT5G27700	0.839251	-3.94468	1.32954	0	0	-3.01804	0	0
AT3G63340	0	-2.83901	1.60204	0	0	-1.97919	0	0
AT3G02010	0	-2.96869	2.26356	0	0	-3.09902	0	0
AT1G32127	0	-2.37568	0	1.03847	0	-4.09902	0	0
AT1G22400	-0.523965	-1.67723	0	0	1.16971	-4.04542	0	0
AT2G17705	-0.822264	-2.37568	0	1.05736	1.05372	-4.19645	0	0
AT5G15020	-1.44007	-1.90239	1.57827	0	0	-3.95702	0	0
AT2G46220	-0.913372	-1.98735	1.74271	0	-0.67217	-3.95702	0	0
AT3G47120	-1.75873	-2.37995	1.16701	0	0	-2.45957	0	0
AT3G63000	-1.04811	-2.86729	1.02882	0	0	-2.37205	0	0
AT2G39705	3.18432	1.20359	0	0	-0.749356	-2.54581	0	-1.51454
AT2G21210	2.92572	0.281056	-0.00669585	1.12093	-1.7352	-2.54581	0	-0.666542
AT1G23205	1.57746	0	-1.26293	0	-1.66028	-3.94136	0	0
AT5G11070	1.50534	-0.367381	-1.26293	0	-0.497618	-2.94916	0	0
AT2G36815	2.80152	0	-0.00669585	0	0	-3.19645	0	0
AT5G57290	2.0105	0	0	0	0	-2.94136	0	0
AT2G32030	2.48422	0	0	0	0	-3.94136	0	0
AT3G27340	2.52699	0	0	0	0	-4.19645	0	0
AT5G62280	1.81038	0	0	0	0	-3.95702	0	0
AT1G49000	1.30908	0	0	0	0	-3.95702	0	0
AT4G00810	1.42891	0	0	0	0	-4.09902	0	0
AT1G12060	2.11729	-1.68514	-1.45123	0	-2.22752	-2.70965	0	0
AT4G25780	3.09148	-1.22937	0	0	-2.3801	-3.06489	0	0
AT1G72430	2.8952	-1.65678	-0.262932	0	-1.49166	-3.09902	0	0
AT3G17655	1.04948	-1.49776	0	0	-1.61822	-2.54648	0	0
AT1G72890	1.64328	-0.787819	-0.00669585	0	-2.00484	-2.52718	0	0
AT5G18690	1.62442	-0.580439	0	0	-1.3723	-2.94136	0	0
AT1G68238	1.95379	-0.970295	0	0	-1.26992	-2.94136	0	0
AT5G16110	2.13309	0.261527	0	0	-1.11104	-1.97919	0	0
AT2G14460	1.69899	0	0	0	-1.59706	-1.41606	0	0
AT5G62770	1.5175	0.067041	0	0	-2.42622	-1.87452	0	0
AT5G25220	1.01231	-0.68463	0	0	-1.95777	-1.36513	0	0
AT1G28580	1.45493	-0.647725	0	0	-2.48725	-1.75183	0	0
AT5G23070	1.73837	-0.739711	0	-0.438937	-2.05693	-1.67285	0	0
AT2G34080	2.78197	0	0	0	-2.0867	-4.19645	0	-1.83647
AT4G16580	1.4478	-1.01334	0	0	-3.15357	-4.2069	0	-1.94434
AT2G28400	2.47314	-1.39017	0	0	-2.3664	-4.09902	0	-1.83647
AT5G06110	1.16334	0.0812489	-0.103914	0	-2.57705	-4.05423	0	-1.12633
AT2G23430	1.22736	0	0	0	-2.35957	-3.94136	0	0
AT3G48100	2.87276	0.39576	-0.936512	0	-3.12891	-3.94136	0	0
AT5G59860	2.36561	0	0	0	-2.2242	-3.23532	0	0
AT2G46600	1.71835	0.163776	-0.00669585	0	-1.11104	-2.49013	0	-1.83647
AT1G10140	2.43093	0.389169	0	0	0	-3.01804	0	-1.83647
AT3G16310	1.34305	-0.350175	-0.262932	0	0	-2.94916	0	-1.83647
AT1G10960	1.96345	0.00255624	-1.26293	0	-1.57351	-2.52135	0	-2.83647
AT1G07135	2.39256	0	-0.936512	0	0	-2.36681	0	-2.83647
AT3G56020	2.01162	0	0	0	0	-4.30648	0	-3.9465
AT1G21920	2.67555	-0.466272	0	0	0	-4.09902	0	-2.83647
AT2G36080	2.79997	-0.108503	0	0	-1.40202	-3.94136	0	-3.83647
AT3G01970	3.19555	-0.346238	0	0	0	-3.09902	0	-3.83647
AT5G05140	1.358	-0.392072	-0.936512	0	0	-2.51406	0	-3.83647
AT5G47750	1.29226	-0.316365	0	0	0	-2.61149	0	-3.83647
AT5G39785	1.5849	-1.05268	0	0	-0.34515	-2.36159	0	-3.83647
AT1G64380	1.84229	0	0.497807	-0.527605	0.209842	-3.02627	0	-3.83647
AT4G18010	1.41529	0.744988	0	0	0	-3.07177	0	-3.83647
AT3G28910	1.49369	0.320754	0	0	0	-3.02627	0	-2.83647
AT1G52140	0.717411	0.487964	1.71828	0	-1.81758	-4.09902	0	-3.83647
AT4G30760	1.13594	0	0	0	-2.47245	-4.19645	0	-3.83647
AT2G02820	1.49234	-0.738473	0	0	-1.78263	-4.09902	0	-3.83647
AT5G43420	1.15219	0.284949	0	0	-2.96511	-3.01804	0	-3.83647
AT2G38940	1.46723	0.30612	0	0	-2.12891	-2.46516	0	-2.83647
AT5G58620	1.3082	0.490752	0	0	-2.17349	-2.94916	0	-2.2515
AT3G52720	1.28921	0.482797	0	0	-2.3664	-2.94136	0	-2.2515
AT3G43800	1.07431	0.218217	0	0	-1.04519	-1.20708	0	-3.83647
AT1G24530	1.27068	-0.924939	0	-0.155539	-1.75916	-1.94916	0	-3.83647
AT5G59780	1.40028	0.699615	0	0	-2.09235	-0.894593	0	-2.83647
AT3G04470	1.17204	0.406993	0.0634883	0.066853	-1.29432	-1.24786	0	-2.83647
AT2G09970	2.58325	0	0	0	-2.3664	-1.77393	0	-3.83647
AT1G07430	2.6431	0.586198	0	0	-1.83734	-2.44201	-0.803893	-2.83647
AT5G09760	2.56617	0.394642	0	0.472395	-1.76817	-2.41245	0	-2.83647
AT1G13930	-0.660394	0.726522	2.70736	1.42942	-1.87853	-1.57828	0	-0.377036
AT3G50650	0.562732	0.705039	1.32954	2.79322	-1.0867	-1.38945	0	-0.251505
AT5G49520	1.73641	-1.90239	1.46882	0.259498	-1.24335	-2.43652	0	-1.83647
AT5G52060	1.70334	-0.592194	1.57827	0	-1.24964	-1.43307	0	-2.2515
AT3G04910	1.50214	-0.456313	1.2675	0	-1.95994	-2.13277	0	-1.51454
AT5G67510	1.75623	-1.02868	0.538418	0	-1.85936	-1.8915	0	-1.36154
AT4G01290	-0.034879	-0.793561	1.26356	0	-1.51567	-2.94916	0	-1.2515
AT1G54130	0.269822	-0.36234	1.059	0	-1.78263	-2.43652	0	-1.83647
AT4G28760	0.130912	-0.392072	1.02882	0	-1.42979	-2.44754	0	-2.2515
AT3G01500	-0.57088	-0.781077	1.49445	0	-1.83261	-0.887073	0	-1.02911
AT1G61520	-0.340731	-1.21341	1.25094	0	-0.956882	-1.7408	0	-1.21741
AT3G05690	0	0	0	0.209361	-0.230777	-1.56572	1.17212	-1.2515
AT3G08730	0.261613	0.393408	1.52294	0	0	-1.75183	0	0
AT3G19010	0.185532	-0.953386	1.2675	0	0.291353	-1.80049	0	0
AT5G56980	-0.0983472	-0.020478	-0.936512	1.05736	-1.63492	-1.45354	0	-2.2515
AT3G11440	0	-0.601891	0	1.30366	-0.964864	-0.425263	0.00601487	-2.83647
AT3G12970	-1.80291	-0.173818	0	1.11348	-0.741218	-1.04013	0	-2.83647
AT5G13000	-0.784995	-0.0992055	0	2.1278	-2.01017	-0.968059	-1.04175	-2.2515
AT1G47765	-1.11983	-0.427672	0	1.03185	-1.30739	-0.527909	-1.45022	-2.3662
AT2G35260	-0.0244525	-1.32718	1.13046	2.45192	-2.48725	-1.59479	0	-1.83647
AT5G51750	0	-0.441405	0	2.0707	-2.59491	-0.8409	0	-2.83647
AT1G68790	-1.14378	-0.883217	0	1.05736	-3.05669	-1.48397	0	-2.83647
AT5G18130	-1.63165	1.39512	-0.936512	2.0895	-0.887006	-2.52135	-0.371418	-1.83647
AT1G51950	-1.14302	1.89924	-0.936512	0	-1.3909	-2.52135	0	-2.2515
AT3G47960	-1.21448	2.4701	0	0	-2.48725	-2.61149	0	-1.83647
AT3G13690	-0.85511	1.88611	0.497807	0	-2.5036	-2.12833	0	-2.2515
AT1G18880	-1.90927	0.0383834	0	2.27975	-2.96511	-2.06327	0	-2.83647
AT5G15680	-1.55309	-0.454369	-0.936512	1.34686	-3.96511	-2.52135	0	-2.2515
AT5G35450	-1.3352	-0.203773	0	1.48	-1.95561	-4.30433	0.960362	-2.94434
AT2G22010	-0.13582	0.128739	0.547633	1.12093	-2.35957	-2.44201	0	-2.83647
AT1G79920	0.184519	-0.562984	-0.0905094	1.4724	-1.33981	-2.95702	0	-2.2515
AT1G28130	1.3063	2.35547	-0.00669585	-2.7405	-2.13579	-1.75525	0	-0.377036
AT1G34370	1.87999	1.15493	0	0	-4.15448	-2.08533	0	-1.2515
AT2G47180	1.75962	2.0613	0.439237	0	-3.12891	-1.83476	0	0
AT2G40200	1.0429	1.94589	0	0	-3.11734	-3.07177	0	0
AT1G63980	0.646657	1.11554	0.439237	0	-2.05669	-0.860567	0.304403	-0.836467
AT4G38550	0.577805	1.04789	0.952006	0	-2.55242	-0.0789891	0	-1.51454
AT2G27820	0.0470697	1.47028	0	0	-2.67369	-1.448	0	-2.2515
AT1G66390	0	1.60812	-0.00669585	0	-3.31371	-0.994099	0.690384	-1.2515
AT5G57800	0.671591	1.25239	-0.262932	0	-3.15448	-0.897276	0	-1.2515
AT5G16080	-0.595127	1.87492	0	0	-2.27222	-0.201611	0	0
AT4G22880	0	1.8191	0	0	-2.5036	-0.38077	-1.15184	-0.836467
AT2G39220	-0.767385	1.75422	0.460155	0	-2.62166	-0.278491	0	-2.02476
AT1G80440	0.343237	2.16711	-0.262932	0	-1.73078	0.254516	0	-1.51454
AT1G19000	-0.202661	2.03228	0.389931	0	-1.50989	-0.75144	0	-0.944344
AT3G03870	-0.339475	1.86311	0	0	-1.51567	-0.384956	0.703869	-1.02911
AT1G05470	-0.287555	3.87737	-0.936512	0	-3.96511	-0.661466	0	-2.2515
AT1G70280	-0.524736	1.00256	-0.936512	0	-4.15448	-0.935893	0	-0.836467
AT1G80870	0.918634	2.08401	-0.936512	-0.740502	-3.96511	-0.149887	0	0.163533
AT5G48570	0.759854	1.95742	-1.26293	0	-3.94453	0	0	0
AT1G76410	1.08002	2.71222	-0.936512	0	-3.11734	-2.36681	-3.15752	-3.83647
AT3G43430	2.38925	1.93082	0	-0.112567	-2.19267	-0.210786	-1.95483	-2.83647
AT2G30490	2.25761	0.817055	-0.0905094	0	-2.94453	-0.5871	-1.557	-2.83647
AT5G53370	1.66849	0.866667	-1.26293	0	-2.54466	-0.136624	-1.82145	-3.83647
AT4G02715	1.02117	0.752381	0	0	-3.15448	-0.0684846	-1.86336	-3.83647
AT3G44110	1.17566	1.11134	0.497807	1.57479	-4.15448	-0.902785	-3.30201	-1.51454
AT1G20960	-0.199636	0.670719	1.43924	1.61686	-3.94453	-1.09216	-1.51236	-1.83647
AT1G44800	1.84265	1.01048	2.18701	0	-2.47245	-2.43652	-2.88683	-2.83647
AT3G04930	1.16556	-0.446731	0	0	-2.02835	-2.14692	-1.6469	-2.2515
AT1G13940	0.877049	1.53821	0.547633	0.651447	-1.47614	-2.10885	-2.42744	-1.83647
AT3G01820	1.32071	0.877607	0	0	-2.37326	-1.42443	-2.34685	-1.51454
AT3G20900	1.05306	0.458395	0	0	-2.62067	-2.02215	-2.56499	-1.51454
AT4G30100	0.969643	0.660687	1.29693	0	-2.42622	-2.14692	-2.95483	-1.83647
AT5G44670	1.48715	0.0662272	0.737068	0	-1.51567	-1.49298	-3.15752	-2.2515
AT4G23550	-0.593908	3.02225	0	-1.04899	-4.31371	-3.95702	0	-3.83647
AT1G21980	0.102113	1.32273	0.497807	0	-4.15448	-3.14692	0	-3.83647
AT4G14760	0.283849	1.0783	0.870868	0	-3.15448	-3.94136	0	-3.83647
AT4G02290	0	2.28489	0	0	-1.99952	-2.95702	0	-3.83647
AT1G53885	-0.390022	2.01278	0.547633	0	-2.5036	-4.19645	0	-2.83647
AT1G53903	-0.390022	2.01278	0.547633	0	-2.5036	-4.19645	0	-2.83647
AT5G28320	-1.30234	-0.48811	1.60204	0	-4.15448	-4.09902	0	-3.83647
AT2G28720	-0.161393	-1.30563	1.60204	-0.112567	-2.95479	-4.09902	0	-2.83647
AT5G02310	-0.953264	-0.794291	1.02882	0	-2.44055	-2.94916	0	-3.83647
AT3G43300	-0.667847	-0.804321	1.02882	0	-2.59491	-2.43652	-0.815159	-2.83647
AT1G29660	0.921546	0	1.38542	0	-4.15448	-2.49013	0	-2.2515
AT1G03080	0.635175	-0.345193	2.1712	-1.15554	-4.15448	-3.14692	0	-2.2515
AT3G23990	-0.144294	1.09841	0	0	-4.31371	-4.09902	0	-1.83647
AT5G22060	0.131227	0.625283	1.2675	0	-3.11734	-3.19645	0	-1.83647
AT5G41790	-0.0698719	-0.20323	1.16701	0	-2.37326	-4.09902	0	-0.836467
AT5G56790	1.26635	2.5463	0	0	-3.94453	-2.06752	0	-3.83647
AT3G60160	0.0668199	1.93956	-0.00669585	0	-3.94453	-1.67019	0	-2.83647
AT4G31800	0.812081	1.02666	-0.178914	0	-4.05352	-2.15592	0	-2.33991
AT1G63840	2.34122	1.25601	0	1.65145	-3.04569	-1.06273	0	-2.83647
AT3G48740	2.10238	1.51124	-1.26293	0	-3.96511	-0.148762	0	-3.83647
AT3G51930	1.29624	0.541973	-0.936512	0	-4.15448	-0.480776	0	-2.2515
AT1G13440	1.78945	1.06713	0	0	-3.96511	-0.296628	0	-1.83647
AT3G24550	1.06045	0.534885	-0.00669585	0	-3.96511	-0.171623	0	-2.2515
AT1G49470	0.673391	1.47859	0.439237	-2.7405	-3.96511	-0.815677	0	-3.83647
AT5G49665	3.67848	0.391506	0	-2.7405	-2.21835	-3.02627	0	-2.2515
AT4G17340	1.70088	-4.00625	0	0	-4.31371	-3.95702	-4.30201	0
AT2G21470	0	-2.42129	1.32954	0	-4.15448	-3.95702	-2.30187	-3.83647
AT5G46210	0.116053	-0.0890931	1.26356	0	-4.31371	-2.94916	-3.30201	-3.83647
AT5G54170	0.157195	-0.952233	1.2675	0	-4.15448	-2.43652	-2.30201	-3.83647
AT1G21313	2.16012	-1.97632	0	0	-4.32886	-3.5602	-2.92874	-3.20022
AT5G65380	1.66096	-1.26341	0.952006	0	-3.96511	-3.95702	-4.30201	-2.2515
AT2G41960	0.678709	-1.60314	1.32954	0	-4.31371	-3.02627	-4.30201	-1.51454
AT3G13380	-0.300077	2.31038	0	0	-2.08107	-2.02215	-3.88683	-1.2515
AT5G08350	-0.106232	1.87097	-0.936512	0	-2.59491	-1.36943	-3.88683	-0.251505
AT4G02350	-0.927272	1.20661	-0.0905094	0.429423	-2.43337	-2.94136	-4.0262	-1.83647
AT2G28000	-0.146705	1.12202	0	0	-2.14164	-1.5525	-4.30201	-1.51454
AT1G55360	-0.780652	1.05326	0	0	-2.67369	-1.6528	-3.88683	-2.2515
AT1G49850	-1.39108	0.0565775	-1.26293	1.05736	-2.55242	-1.48041	-4.0262	0
AT3G28415	0	1.27055	-0.936512	0.959938	-4.31371	-2.44754	-3.30201	0
AT2G36530	-0.126515	0.287485	-0.0905094	1.16639	-4.31371	-1.81528	-4.0262	-1.02911
AT3G14230	0.394438	1.23672	-0.936512	0	-3.94453	-4.09902	-3.88683	-1.2515
AT4G33300	1.21352	0.975834	-0.936512	0	-4.31371	-3.95702	-4.0262	-0.836467
AT3G48870	-1.19674	-0.0133883	1.41259	0.758362	-4.31371	-2.52135	-4.0262	-1.02911
AT5G35210	-0.188346	-0.166662	1.83116	0	-4.31371	-3.19645	-3.88683	0
AT5G35580	-0.115407	-0.975136	0	0	-3.94453	-4.19645	-3.88683	1.37299
AT3G25910	0.241558	-1.35332	1.32954	0	-2.95479	-3.94136	-4.0262	0
AT2G37180	3.13293	0.92035	-1.26293	0	-3.96511	-2.49584	-3.30201	-2.83647
AT3G17790	4.32995	0.841434	0	0	-3.94453	-2.41785	-3.07954	-2.2515
AT4G32285	4.35732	-0.734314	0.497807	0	-3.94453	-2.36681	-4.30201	-1.51454
AT4G24690	2.64098	-0.979606	0	0	-4.31371	-1.47759	-2.71705	-2.2515
AT1G79270	2.10168	-1.16155	0	0	-4.31371	-1.76269	-4.0262	-1.51454
AT3G53740	1.09563	-1.80253	-1.26293	0	-4.31371	-1.28941	-4.30201	-2.2515
AT2G23350	2.42889	-1.95663	-1.26293	0	-3.05669	-0.585189	-4.30201	-2.83647
AT2G04380	1.69515	0	-1.36015	-0.252757	-4.41093	-1.52165	-4.39923	-2.93369
AT3G53460	1.52952	-0.0139896	-1.26293	0	-4.15448	0.379949	-3.88683	-2.83647
AT5G61790	2.45424	-0.0373225	0	0	-4.31371	0.171506	-3.88683	-2.2515
AT3G53540	1.05411	0.599231	-1.26293	0	-2.62067	-1.2551	-3.88683	-1.2515
AT5G14430	1.44641	0.482959	-0.936512	0	-3.15448	-0.766574	-3.88683	-0.666542
AT4G22190	1.28804	1.25631	-0.262932	0	-2.96511	-0.683696	-4.0262	-1.83647
AT5G44005	2.2172	0.975416	0	0	-2.60295	-1.38945	-3.88683	-1.83647
AT4G33030	1.07931	-0.474014	0.0634883	0	-2.94453	-2.94136	-4.0262	-2.2515
AT1G19350	2.49446	-0.442522	0	0	-2.5036	-1.50566	-4.30201	-1.51454
AT4G28270	1.68611	-0.945825	0	0	-2.01017	-2.06752	-3.88683	-2.2515
AT5G66730	2.11181	-0.965854	0	0	-2.49609	-2.49584	-4.30201	-1.83647
AT5G64270	1.03759	-0.888953	1.53758	0	-4.26236	-1.90837	-3.18741	-0.359381
AT3G62250	1.24005	-1.86729	1.93338	0	-4.15448	-2.04465	-3.0262	-0.836467
AT1G27200	1.31984	-0.483737	0	0	-3.96511	-0.7683	-4.0262	0.250995
AT3G05120	1.93007	-0.794987	0	0	-4.15448	-1.95309	-4.30201	0
AT3G21890	1.36546	-1.29599	0	0	-4.31371	-2.61149	-3.30201	0
AT3G56970	2.09541	-1.58882	0	0	-3.96511	-3.01804	-4.0262	0
AT5G60790	3.09259	1.3312	1.49781	0	-4.15448	-1.31085	-4.0262	-0.514539
AT4G29950	3.72315	0.340905	2.05587	0	-2.53777	-1.93198	-4.12342	0
AT5G20150	4.28829	-0.635781	-0.00669585	0	-4.15448	0	-2.95483	0
AT1G71130	4.23979	-1.55809	0	0	-3.96511	-0.557552	-4.0262	0
AT1G09812	3.83841	0.327664	0	1.12093	-2.42622	-0.917413	-4.0262	0
AT4G14010	2.91547	-0.0917193	-0.936512	1.58682	-3.94453	-1.17694	-3.88683	0
AT2G20670	1.36665	2.47806	-1.02492	0	-2.51462	-4.18743	0	1.07513
AT1G09730	-0.034879	0.914208	-1.26293	0	-2.09235	-3.06327	0	3.51226
AT3G16560	0.446746	0.490752	0	0	-2.09235	-4.09902	-0.275082	2.02151
AT3G58610	0.237574	0.461838	0.988543	0	-2.0867	-3.94136	-1.74678	1.37299
AT3G01460	-1.50636	0.00953388	1.2675	0	-1.06605	-2.94916	0	0
AT1G17540	0	0	1.16701	0	0	-3.94136	0	0
AT3G02110	-0.795323	-0.108535	1.60204	0	0	-3.95702	0	0
AT1G11220	1.03591	0	0	1.03847	0	-1.66696	0	0
AT1G64190	0.50897	-0.466272	-0.00669585	1.70342	-0.625725	-2.02215	0	-0.377036
AT5G15830	1.78586	0.396213	-1.26293	1.65145	0	-1.71946	0	0
AT3G12120	1.21688	0.680767	-0.178914	2.19046	-0.259025	-0.814836	-0.942226	0.245053
AT5G08790	1.63042	0.58242	-0.187727	2.44723	-0.858624	-1.80199	0	0
AT2G22125	1.64996	0.47661	1.34598	-0.0745264	-0.771568	-1.77462	0.409044	1.69871
AT5G63160	1.33825	0.60439	0	0	0	-2.61149	0	0.333458
AT5G18490	1.9485	-0.714908	0	0	0	-2.44754	0	0
AT5G60980	1.10793	-0.0390111	0	0	0	-2.04465	0	0
AT4G17500	1.05819	-0.503789	0.602043	0	0	-2.49584	0	0
AT4G02380	4.69866	1.91728	-1.26293	0	-2.56952	-3.95702	-2.15752	1.55585
AT2G24762	4.84673	-0.0766233	-0.00669585	0.844461	-0.775802	-3.07177	-4.30201	0.622964
AT2G18270	1.59687	-3.05471	-1.37296	0	0	-4.05139	-3.18957	0
AT5G35530	1.14608	-1.85011	0	0	0	-3.07177	-4.0262	0
AT3G60600	1.05023	-1.9171	0	0	0	-4.09902	-3.88683	0
AT1G09070	1.2572	-2.37568	0	0	-2.54466	-3.94136	-2.17422	0.41146
AT4G30950	1.11016	-2.86729	-0.936512	0	-2.48725	-2.57828	-4.30201	0
AT4G29870	1.06413	-1.9171	-1.26293	0	-1.45277	-4.19645	-4.0262	0
AT5G54300	1.60651	-2.37568	-0.936512	0	-2.05669	-3.94136	-4.0262	0
AT1G01720	2.3018	-0.230488	0	0	-0.7872	-2.22877	-2.41625	2.48303
AT1G53910	1.51149	-0.741613	0	-1.55244	-1.55212	-2.22117	-3.24593	2.37891
AT4G33560	1.74129	0	0	0	0	-4.43164	-4.63462	0
AT4G33985	1.85203	0	0	0	-1.64318	-3.94136	-4.30201	0
AT5G46080	1.38879	0	0	0	-2.56952	-4.09902	-4.0262	0
AT1G01120	2.5237	-0.347284	-0.936512	1.4384	-2.13579	-2.06327	-3.15752	0.0704232
AT4G27750	2.18248	-0.918651	-1.26293	1.34332	-2.5036	-3.14692	-4.30201	0
AT2G02160	2.02112	-0.559301	0.497807	0	-2.5036	-2.10885	-3.15752	0.0704232
AT3G14200	1.3173	-1.36767	-0.00669585	0	-2.62067	-2.40706	-3.88683	0
AT1G69620	2.29486	-1.5913	0	0	-2.05669	-2.44201	-3.30201	-1.2515
AT4G34050	1.36595	-1.64449	0	0	-1.29758	-2.95702	-3.30201	0
AT3G62420	5.61759	1.5628	0	4.08537	-0.897311	-3.94136	-3.88683	-0.836467
AT5G47060	1.78589	2.92034	0	6.26425	-0.0667961	-2.54581	-4.0262	-1.51454
AT5G64260	2.46873	0.190817	0	5.06225	-3.2319	-0.93346	-4.30201	-0.377036
AT1G04770	0.026592	-0.574597	0	3.82232	0	-1.71527	0	-2.2515
AT1G32560	0	0	0	3.28276	0	0	0	0
AT3G16420	-0.377147	-0.893507	0	4.14655	0	0	0	0
AT5G42110	0.739801	-1.78802	-1.89814	1.40326	1.03719	-2.02466	0	0
AT4G38170	0	-2.83901	0	1.95548	1.65165	0	-2.17422	0.0704232
AT4G34520	3.10606	-1.57955	0	5.15265	0	-1.01537	0	-3.83647
AT1G27461	2.25747	0	0	6.84622	0	0	0	0.687095
AT5G66690	3.36164	-3.94468	0	6.09871	0	0	0	0
AT5G51550	0.175808	1.26756	0.602043	6.04849	0.102448	-0.735124	-4.0262	-0.514539
AT1G36160	-0.0314702	0.633572	1.91201	3.97281	-0.90523	-1.21686	-3.15752	-0.666542
AT3G23430	-1.07494	0.0858187	0	5.26169	0	0	-1.79005	-1.51454
AT5G10510	-0.723813	0.56545	0	5.76993	-2.55242	0	-2.71705	0
AT4G15280	-0.711569	-0.976422	0	5.08771	-2.28813	-0.883653	-1.92762	0
AT2G17230	0.690639	0.362535	-1.44296	8.11052	-0.571386	1.3388	-4.06686	-1.01649
AT1G15290	-1.45946	0.313294	2.29703	8.95771	-3.20575	-0.974999	-4.1146	-1.92487
AT2G36380	-0.376699	-1.35332	-0.936512	6.75062	-2.21219	0	0	-2.2515
AT3G53480	0	-3.74055	0	7.53601	-3.96511	0	0	-3.83647
AT3G13730	-0.948385	-0.465136	-0.00669585	4.27368	-3.96511	-4.09902	0	-3.83647
AT4G31910	-0.79911	-2.83901	0	4.07493	-3.05669	-2.06327	-2.17422	-3.83647
AT4G14090	-1.58235	1.11288	0.602043	-3.04899	-1.04245	0.453835	-2.47658	-0.251505
AT1G03940	-1.30664	1.64895	2.31538	0	-0.398522	0.188998	-2.28371	-0.348723
AT5G49660	-1.4252	1.29372	0.952006	0	0.838117	0.0998882	-2.39327	-0.136028
AT2G10940	-1.16566	1.14377	0.74834	-0.627789	0.0356657	1.51593	-1.63878	-1.18176
AT4G13510	-0.682511	0.845339	0.84413	0	0.554614	1.85579	-3.18741	0
AT4G26540	-0.290788	0.777858	1.33591	0.246673	0.148958	0.876431	-2.3072	-0.862729
AT2G01630	-1.00684	0.495317	1.58556	0	-0.148712	0.78829	-3.06271	0
AT1G69580	0.725417	3.78651	-1.26293	0	-0.563286	-0.574077	-2.71705	0
AT2G29670	0.712942	1.84749	-1.3267	0	-0.593009	-0.385913	-2.10714	0.580701
AT1G67110	-0.465207	3.38927	0	0	0	0	-4.30201	0
AT5G45650	-1.31599	3.32206	0	-0.740502	-0.627774	0.108472	-3.88683	0
AT2G25900	-0.138727	2.27991	-0.202682	0.206225	-0.480308	-0.699017	-4.56818	1.25491
AT1G28190	1.25537	2.02477	0	0	-0.327295	-0.210881	-4.39041	-0.33991
AT4G28000	0	1.6199	0	0.822346	0	0	-3.88683	0
AT3G60220	-0.79911	1.44061	-0.936512	0.581426	1.5625	2.30474	-4.30201	0.333458
AT2G36026	-0.39788	0.338738	-1.76185	0	-1.59179	1.03539	-4.80093	0
AT1G15690	0.270225	1.38383	-0.198386	0	-1.32766	1.17532	-3.13408	-0.622415
AT4G16370	0.154514	1.16719	0	-1.15554	-1.0041	1.0334	-3.30201	-0.836467
AT2G45340	0.00398181	1.23767	-0.278806	0	-1.15057	0.968663	-4.07513	-2.02476
AT2G15970	0.973389	1.09705	-1.26293	0	-1.17432	1.56591	-3.0262	-2.2515
AT3G06490	-3.28881	1.89763	0.497807	0	2.05507	0	-3.15752	-2.2515
AT4G16140	-3.08345	1.26003	-0.656663	1.07159	1.29127	0.722598	-4.69574	0
AT1G78995	-4.28881	0	0	0	1.95534	0	-4.30201	0
AT5G61590	-1.55831	0.759707	2.70964	0	1.31703	-1.38415	-3.98405	1.68102
AT5G55540	-1.22732	0.0244498	3.21041	0.844461	0.24373	-0.0312842	-4.30201	-0.514539
AT2G47440	-0.355834	3.26871	2.41435	0.887433	0.862535	0.883728	-4.30201	0.807389
AT4G37300	1.71868	1.44746	1.31052	0	2.31446	-0.0117387	-4.31151	0.337656
AT1G22640	0.36068	2.52433	1.83116	0	1.16417	-1.37477	-4.30201	-0.514539
AT3G19680	1.49005	1.17044	1.93611	0	0.928248	-0.830956	-4.13408	-0.774419
AT2G45680	0.641162	1.14678	1.40171	0.381096	-0.330956	-0.139514	-1.87563	-2.0368
AT5G53480	1.14722	1.13137	1.19854	0	-1.01848	-0.0546238	-2.39327	-2.2515
AT3G52250	0.175643	1.1564	0.980218	0	-0.754253	-0.605877	-1.90846	-1.09318
AT3G23810	0.873297	0.73041	1.71828	0	-0.899122	-1.01155	-1.79005	-1.51454
AT3G16857	0.392164	0.381894	1.57827	0	-0.926671	-0.88067	-2.71705	-1.51454
AT3G44630	-0.458358	2.75424	1.71368	0.438752	-1.6212	-0.831086	-2.14984	-1.93369
AT3G19540	0.791832	2.73551	1.76394	-0.155539	-0.505867	-0.872913	-2.88683	-2.2515
AT4G35240	0.92699	1.53978	1.76672	1.41044	-1.36883	-0.917413	-4.30201	-1.02911
AT1G10170	1.49723	0.56545	2.76533	1.78867	-0.241183	-1.44201	-3.88683	-1.51454
AT1G60950	1.04896	0.3551	3.13362	-0.948746	-1.15974	0.328279	-4.23444	-1.72278
AT5G19120	2.15665	1.48147	1.23343	0	-1.16834	-0.578865	-3.88683	-1.83647
AT4G24060	1.60526	1.06977	0.993304	0	-1.48794	-0.821797	-4.30201	-1.51454
AT1G42550	1.3387	0.405171	1.35775	0	-0.822951	-0.590404	-4.0262	-2.2515
AT5G66770	1.29554	0.392914	0.602043	0	-0.427672	0.27546	-4.30201	-2.2515
AT1G71010	1.01158	0.61482	3.13366	0	-3.31371	-1.05815	-1.61905	-1.51454
AT5G50920	0.226334	0.216776	1.9309	0.758362	-1.75916	-1.00306	-1.31749	-1.51454
AT3G63410	0.332153	-2.00625	2.15309	0	-1.8074	-1.0268	-2.118	-2.83647
AT1G74470	-0.173383	-1.12329	2.21609	0	-2.44055	-1.05796	-2.88683	-1.2515
AT5G11700	0.778646	-1.33139	1.32954	0	-3.31371	-1.02921	-2.56499	-1.51454
AT1G03495	-1.38155	0.771949	1.03324	0	-1.58516	-0.0240874	-4.39923	-1.34872
AT3G14240	-0.321982	0.584595	0	1.09933	-2.22738	0.0113175	-4.13623	-1.36154
AT2G42840	-1.4252	0.378887	1.60204	0	-2.96511	0.175482	-2.95483	-1.02911
AT4G38970	-0.360103	0.804227	2.31333	0	-1.32186	-0.60486	-2.95483	-0.836467
AT5G58150	-0.248982	0.744853	1.52294	0	-1.51947	0.640972	-2.95483	-1.51454
AT5G54810	-0.0472755	2.13232	2.32766	0	-2.27222	-1.23446	-3.88683	-2.2515
AT2G18090	0.142605	2.0251	2.1691	1.03847	-2.96511	-0.588235	-4.0262	-3.83647
AT2G38470	-0.494339	1.72335	1.87087	0.429423	-2.95479	-2.02627	-4.30201	-3.83647
AT4G05180	-0.610113	0.0381845	2.08053	0	-3.31371	-0.402242	-4.30201	-1.83647
AT3G28860	0.237182	0.0307102	1.57827	0	-2.21835	-0.742607	-4.0262	-2.2515
AT2G36910	1.0105	1.31312	1.35775	-0.527605	-3.11734	0.694677	-3.88683	-2.83647
AT5G09870	0.624715	0.760792	1.38542	0	-3.96511	0.258025	-4.30201	-2.83647
AT4G02480	1.26959	0.459405	1.32954	0	-4.15448	-0.850781	-4.0262	-2.2515
AT2G03820	1.32108	-0.124867	1.35775	0	-3.31371	-1.05393	-3.07954	-2.83647
AT5G64740	2.00307	2.11726	2.84852	-0.155539	-1.70096	1.31273	-2.44124	0.55585
AT3G59400	1.58385	0.618283	3.00229	0	-2.37179	1.38827	-3.08514	0.48879
AT5G54270	1.23478	1.10442	3.66663	0	-0.422445	1.03302	-2.41586	-0.394362
AT3G47470	2.49309	0.947227	3.65417	0	-1.77808	0.929299	-1.30156	-0.666542
AT4G19170	-0.125842	0.0730352	2.552	0	1.2969	1.20527	-3.33393	-1.33684
AT3G17100	1.22678	1.73265	2.38543	0	0.556906	0.813589	-3.88683	-0.666542
AT1G49750	1.64639	1.16985	1.94682	0	0.324434	0.994649	-4.07692	-1.44159
AT5G01600	1.33975	-1.28233	1.02882	0	-0.115344	0.108315	-2.71705	0
AT4G17090	0.850689	-1.39614	1.32954	0	-0.940304	-0.429581	-3.30201	0
AT5G04590	0.477743	0.163069	2.48506	0	0	-0.394817	-3.15752	-1.2515
AT1G16400	0.405609	-1.04461	1.84413	0	-0.975764	0.347184	-2.53532	-1.94434
AT5G08130	0.283858	1.31914	0.845149	0	-1.82925	-1.14189	-4.58732	2.46319
AT1G52400	0	1.71073	0.952006	0	-2.49609	-1.0976	-2.56499	0
AT5G20190	0.0133871	1.42371	1.20853	0.769493	-2.04834	-0.670555	-2.51584	1.16259
AT4G05320	1.85638	1.81341	-0.0465448	0	-1.54598	-0.0716057	-3.26756	0.512931
AT5G62190	2.27583	1.74717	1.16956	0	-2.78179	0.149862	-2.68884	1.08055
AT4G32551	-1.32978	0.438859	2.45581	0	-3.05669	-1.65919	-1.95483	1.251
AT5G58120	-1.15524	-1.06254	1.57509	0	-0.718584	-2.10885	-2.61913	0
AT2G46020	-1.52284	0.713828	1.78104	0	-1.03287	-1.59641	-1.90824	0.706155
AT5G15580	-1.67382	0.639832	2.09476	0.611054	-0.984651	-1.13003	-1.86325	-0.944344
AT2G39730	0.217475	0.205923	1.98618	0	-2.55242	-0.242341	-4.30201	0
AT3G56150	0.668852	-0.450952	1.76672	0.887433	-2.95479	-1.79606	-3.88683	0.250995
AT1G58290	0.936798	-0.912818	2.92149	0	-3.31371	-1.48397	-3.88683	0.0704232
AT1G65010	0.34296	0.351319	3.97848	0	-1.13294	-1.24402	-4.4921	1.36576
AT3G05220	0.460683	0.86068	2.31714	-0.515792	-1.16605	-2.53373	-2.98405	-0.12633
AT1G78110	0.910045	0.498082	2.09957	0	-0.964864	-1.7228	-3.88683	0.863972
AT4G14040	-1.28965	-0.607845	-1.26293	0	-3.05669	1.19192	-2.88683	-3.83647
AT2G39210	-1.20254	0.30997	0	1.20936	-2.94453	-0.746438	-4.30201	-3.83647
AT5G64850	-1.25254	0	0	1.19893	-3.31371	0	-2.88683	-3.83647
AT5G01170	1.0538	0.269207	-1.13482	0	-2.41049	-0.199658	-4.2245	-4.03477
AT1G72790	1.15368	-0.506736	0	0	-3.04175	0.0470561	-3.39923	-3.93369
AT1G69310	1.00158	-0.716258	0	0	-3.11734	0	-4.30201	-3.83647
AT1G73870	0.978901	-0.0721037	0.526812	0	-2.16504	1.47948	-3.51227	-4.04672
AT5G40150	1.26176	1.15169	0	-0.727065	-0.727136	0.212733	-3.88683	-3.83647
AT1G21680	0.835522	1.0898	-0.00669585	0	-1.76817	-0.1268	-2.95483	-3.83647
AT4G14270	1.36332	-0.0513933	0	0	-1.0957	-0.545038	-2.95483	-3.83647
AT1G21310	0.643545	-1.81877	-1.43464	1.30069	-2.90045	-0.511763	-3.05854	-4.00817
AT5G39500	0.90325	-0.575822	0.0634883	1.20936	-2.48725	-1.08588	-2.22796	-2.83647
AT3G27060	0.721871	-1.33139	-0.00669585	1.79432	-1.44915	-1.78496	-2.17422	-3.83647
AT1G21000	2.54181	-0.511736	-1.26293	-0.46403	-1.45641	-1.48656	-2.30187	-2.83647
AT5G51670	2.57927	-0.703922	0	0	-1.52254	-0.383222	-2.39622	-2.55735
AT1G76490	1.95314	-0.250299	0.439237	0	-2.48725	-1.04256	-2.30187	-2.83647
AT2G46490	2.18255	-1.27284	0	0	-2.43337	-0.76441	-1.63893	-2.83647
AT4G38210	1.5327	-1.16914	-1.04654	0	-1.84965	-2.63722	-3.41204	-3.9465
AT1G07000	1.18654	0	0	0	-3.12891	-1.71195	-3.0262	-3.83647
AT3G14050	1.68843	-0.0278336	0	-0.527605	-2.3664	-1.448	-4.30201	-3.83647
AT1G69530	1.68829	-0.255233	1.55087	-0.740502	-1.22598	-2.08533	-4.30201	-3.83647
AT4G14540	1.42867	-0.72693	0.896086	0	-1.26117	-0.290201	-3.98405	-3.93369
AT4G36550	1.04596	0.496581	1.14503	0	-0.396429	-0.786577	-3.39041	-3.92487
AT3G57980	1.11467	0.185368	0.439237	0	-0.244192	-0.608205	-4.0262	-3.83647
AT2G47935	1.92711	-1.56961	-0.704301	-0.859943	-1.46844	-0.218532	-3.74338	-4.27784
AT3G11650	1.74391	-0.501213	-0.936512	0	-0.647541	-1.48041	-4.0262	-3.83647
AT5G23680	1.66668	-0.799598	0	0	-0.276729	-0.954539	-3.99471	-3.94434
AT1G60870	2.71925	-0.239261	0	0.997095	-0.110723	-0.439587	-3.51428	-3.04873
AT4G16563	2.27047	-0.0343846	0	0	-0.714223	-1.19909	-3.88683	-2.83647
AT3G11690	2.30599	-0.589948	0	0	-0.264164	-0.597956	-4.39923	-2.93369
AT2G33700	2.30612	-1.65678	0	0	0	-1.73344	-3.0262	-2.83647
AT5G42950	1.4837	-0.905466	1.06349	0	0	-0.994099	-4.0262	-2.83647
AT1G51700	1.47097	-1.60314	0	0	-0.945406	-0.666286	-3.88683	-2.83647
AT4G24210	1.75735	-1.754	0	0	-0.574663	-1.18938	-4.39923	-2.93369
AT5G03240	0.221021	-0.284398	0.665021	1.05988	-0.977974	-1.73775	-3.58899	-3.12345
AT5G05160	0	-1.5913	1.23343	0	-1.14808	-2.06327	-2.95483	-3.83647
AT3G20015	-0.234329	-1.9171	0	1.05736	-1.24335	-2.01325	-3.30201	-3.83647
AT3G46030	0.143336	-1.58882	1.32954	0	-2.5036	0	-3.88683	-2.83647
AT5G26742	1.20891	-0.775773	0	0	-2.47245	-0.655368	-4.30201	-1.83647
AT1G77660	1.07305	-1.56051	0	0	-2.49609	-1.70147	-3.88683	-2.83647
AT5G01920	1.51657	-1.05439	0.322031	-0.46403	-2.94453	-0.89271	-4.30201	-2.83647
AT1G23290	1.03507	-1.34127	-0.262932	0	-3.04569	-1.02474	-4.30201	-2.83647
AT3G14650	-1.57451	0.116433	1.35602	0	0.325489	-0.620317	-3.53441	-0.969412
AT5G23360	-2.07737	1.05268	0	0	0	-0.680172	-3.88683	0
AT4G16380	-1.1229	0.17789	0	1.01306	-0.204751	-0.827334	-4.40989	0
AT4G37870	0.0423157	2.11926	0.743762	0	0	-1.65302	-3.51025	-0.58528
AT1G28600	0.531543	1.09985	0	0	0	-2.46516	-3.15752	-0.836467
AT5G64330	-0.410932	1.16444	1.89031	-0.155539	-0.306062	-2.17147	-4.30201	-0.377036
AT3G23750	0.0569224	0.576565	1.23343	0	0	-0.690426	-3.88683	0
AT1G68330	-0.344768	-0.119476	0	-0.528607	1.64592	-0.300353	-3.18957	0
AT1G54500	1.04106	-0.79954	-0.21494	0	1.80039	-0.629609	-4.09508	0
AT1G79060	-0.524736	-1.12329	0	0	1.78624	-2.06752	-3.07954	0
AT4G27030	-1.17654	-1.89266	0.785913	0	1.39025	-1.2786	-4.16441	-1.30669
AT1G06645	-1.43199	-1.39614	0	0	1.58647	-1.47759	-4.30201	0
AT3G17640	-0.447097	-1.40866	0.870868	0	1.99844	-0.810333	-4.0262	0
AT4G28520	0	0	0	2.3726	0	0	-4.0262	0
AT5G56040	-0.337091	0.0636194	0.224813	1.31322	-1.10472	-0.0471443	-3.05205	0
AT5G02070	0	-0.368442	0	1.03847	-1.14303	0	-2.88683	-1.2515
AT5G53590	0.920217	-0.424634	-1.04654	1.10788	0.648919	-1.1703	-4.13623	-0.946501
AT1G12110	1.03567	-0.70835	-1.44296	0	-0.0352917	-1.96149	-4.06686	-0.55706
AT3G62130	-0.123762	0	0	1.4724	0	-2.94916	-4.0262	0
AT5G56795	1.10185	0	0	0	0	-2.44201	-4.30201	0.41146
AT3G25810	0	0	0	2.92961	0	0	-4.40989	-2.94434
AT4G34760	-0.475862	2.14445	2.16699	2.61511	-0.822296	0.188006	-4.0262	-2.2515
AT2G45470	-0.27258	1.57949	1.28052	3.30567	-0.688155	0.681616	-4.07513	-1.21741
AT5G17050	-1.80291	1.42688	0	1.20936	-0.558651	0.807867	-2.95483	-2.83647
AT1G48090	-1.52837	1.15204	-1.26293	0.844461	-1.26992	-0.662447	-2.47658	-2.2515
AT1G18570	-1.72191	1.71684	-0.936512	0.943212	1.35848	0	-2.17422	-2.83647
AT4G34990	-1.51256	0.534296	-0.936512	1.5447	1.00381	0	-3.88683	-3.83647
AT2G35860	-0.72372	0.394119	-1.36015	0.661144	1.45011	-0.573395	-3.98405	-2.93369
AT4G26930	-1.61468	1.27398	0	-1.11257	1.12157	0	-3.0262	-2.83647
AT5G03140	-1.17429	0.52285	0	-1.15554	0.976303	1.24401	-1.5201	-2.83647
AT1G28310	-0.423428	0.630121	-0.18672	0	1.82593	0.345506	-3.06686	-2.43153
AT3G56410	-0.743251	-0.25339	0.317784	0	3.26258	0.153198	-2.79916	-2.43153
AT1G70230	-0.229265	-1.03125	0	0	1.63586	-0.919988	-2.45472	-3.94434
AT3G23110	-1.2305	0.050406	0	0	1.36416	-0.438351	-2.15481	-3.10434
AT4G30940	-1.74846	-0.526994	0	0	1.06366	-0.961119	-2.55127	-3.9465
AT4G39510	-1.67382	-1.20884	0.885428	0	1.36574	-0.371279	-3.99471	-2.94434
AT5G49550	-1.19674	0	0	0	1.03465	0	-4.30201	-3.83647
AT2G14080	-0.945959	-0.291067	0.211998	0	1.31502	-0.867722	-3.99687	-3.9465
AT1G13250	-0.206223	-1.1393	0	0	-0.224939	1.26181	-4.13408	-2.35938
AT5G07000	0.669883	-0.860245	-1.37296	0	0.288574	1.00262	-3.99687	-3.9465
AT2G43540	1.49841	-1.14414	0	0	0.149539	1.66906	-2.88683	-3.83647
AT3G19020	2.09551	1.09769	0.409403	0	-0.682926	1.60374	-4.39041	-2.33991
AT4G28180	1.44306	0.846411	0	0.510686	-0.97413	0.963767	-4.51025	-3.04471
AT5G14920	2.51364	-0.133429	0.870868	0	-0.627397	0.71813	-3.88683	-2.83647
AT5G10930	1.76544	-0.0390111	0.0634883	0	0.302161	0.0490939	-4.0262	-2.83647
AT5G58530	1.99741	-0.430389	0	0	0.655224	1.00762	-3.98405	-2.93369
AT4G39270	0.157446	1.06728	0	0.605883	-0.142476	-0.0747754	-3.53101	-2.28794
AT5G37540	0.135622	0.3131	0	1.13987	0	-0.483609	-4.0262	-2.83647
AT1G78830	1.07317	-0.481846	-0.739498	0	0.0944749	0.807514	-3.00401	-2.31303
AT3G29240	1.19827	0.90131	-1.02492	0	1.08994	0.242419	-3.39041	-2.92487
AT3G44435	1.88288	-0.0468973	-1.26293	0	0.0513155	0.203068	-4.30201	-2.83647
AT5G49100	0.589584	1.26825	1.62988	0	2.15343	0.384923	-2.52964	-3.92487
AT4G19700	1.8654	1.23096	1.14125	0.00711435	0.802731	-0.167928	-1.93508	-4.02476
AT4G16790	1.08765	0.680664	0.602043	0	1.29735	-0.67139	-4.0262	-3.83647
AT5G65830	0.479554	-0.742266	0	0	1.27559	-1.01121	-4.30201	-3.83647
AT4G23160	0.484608	0.188865	0	0	1.17451	0.2035	-2.53956	-4.29649
AT1G76090	0.77599	0.926276	0.30568	0	1.39054	1.28299	-3.49414	-4.02859
AT4G02130	-0.321785	0.544346	-0.351336	-0.828907	1.75862	1.08105	-3.97524	-3.92487
AT3G12920	0.923784	2.74147	1.92928	2.35618	1.81573	-0.798684	-1.20936	-0.76376
AT5G62170	1.58318	2.28087	1.02882	3.64445	0.186961	-1.00457	-1.58367	-1.51454
AT5G11090	4.26478	2.52204	0.602043	3.14433	0.823381	-0.0697845	0	-1.2515
AT4G35750	4.16878	1.54055	2.637	2.36987	1.13953	0.0812571	-1.80836	-2.2515
AT2G45310	2.60609	2.81849	1.8977	4.23954	3.51864	2.44838	-2.13578	-2.76816
AT1G19300	2.81191	3.04299	0.494167	2.56467	1.15119	2.8937	-1.2821	-1.94434
AT4G38770	1.91238	2.75327	1.71605	0.301683	1.63077	3.35872	-2.68604	-2.54427
AT3G46550	2.60159	2.54297	1.21792	0.613117	1.55052	3.55598	-2.08404	-2.75187
AT4G18670	2.26016	2.59508	2.02911	1.7965	0.474868	2.90815	-1.22546	-2.17912
AT1G06000	1.34883	2.43032	2.18701	1.2971	1.09895	3.75496	-2.39327	-1.83647
AT3G24520	2.70533	2.03513	0.931605	3.37276	0.62337	1.31398	-1.68902	2.04359
AT5G15210	2.57137	1.83253	1.69921	1.12096	1.76477	0.67624	-3.04324	0.830015
AT4G25620	3.06529	1.61635	1.39724	1.82878	0.317349	0.421849	-3.05205	0.973205
AT4G39090	2.906	2.48118	-0.294755	-0.513783	0.462328	1.58835	-0.377721	2.34445
AT4G10340	1.69046	1.75487	1.67113	0	-0.173903	2.09055	-0.232108	1.11773
AT3G14067	1.69752	1.29931	1.60386	0	-0.383269	1.83112	-0.804676	0.37955
AT3G23000	3.13808	1.38943	2.02318	-0.143403	0.271142	0.884551	-0.708214	0.412708
AT2G40475	2.39238	1.09619	1.8082	0	0.485105	1.14173	0	0
AT3G59060	3.63613	2.70274	2.24858	0	0.34145	0.528103	-1.6469	1.07042
AT1G25560	3.34035	2.17901	1.15962	0	1.12987	0.115183	0	1.00985
AT4G01070	3.53448	1.96676	2.63649	1.74202	0.145879	2.71491	0	-0.54874
AT4G00150	2.90787	3.13984	1.76583	1.39762	1.75436	2.23615	0.284528	1.45082
AT4G15490	3.34861	3.35692	1.29712	1.54196	1.4017	2.74493	0	-0.686243
AT3G61580	3.27629	3.11437	1.83172	1.34223	2.19978	2.85365	-0.914328	-0.46377
AT1G24100	0.444892	2.64933	1.64546	0.857898	0.110071	2.76141	0	2.65539
AT3G47500	1.76531	3.29124	1.68919	0.214882	0.571349	2.91001	-1.02205	0.384067
AT5G45100	1.10259	2.36279	1.49445	0	-0.215962	1.31278	-2.30201	1.07042
AT1G53230	-1.4282	0.988182	1.26763	1.85595	2.9156	2.81513	0.413243	0.884812
AT3G15030	-1.34436	0.335692	1.4129	0	2.35785	1.87593	-0.142629	1.37543
AT4G34220	0.0912565	1.58793	1.8019	-0.137398	2.18976	1.39542	0	-0.924872
AT2G20570	-0.897135	0.703721	1.99213	0	2.10931	0.84366	-0.189783	-1.11752
AT3G60320	-0.00301234	0.702864	1.34328	0	3.01786	0.893145	-1.29571	-1.44978
AT1G50640	0.433207	0.823142	1.62543	0	2.96917	0.0577352	0	-1.51454
AT5G39080	0.564837	-0.497922	1.6543	0.120956	2.55842	0.596922	0	-1.33991
AT1G72610	0.506521	1.38484	3.10613	0	0.866039	2.3124	0	-2.23197
AT5G07580	0.849794	1.05229	3.30516	0	1.69741	0.726842	0	-1.51454
AT2G46590	1.62087	2.09217	2.35592	0	2.51642	0.520638	-0.870143	-1.2515
AT3G24480	0.83461	1.31413	2.18318	0	2.28183	2.97578	-1.58653	-1.72533
AT3G50660	-1.84972	0.15379	0	4.72148	-3.94453	0	0	0
AT3G16460	-2.20174	-0.796073	0	4.99592	-3.94453	0	0	-0.836467
AT1G33790	-2.31599	-0.157842	0	5.43885	0	0	2.86887	0
AT1G12740	-2.57584	0.638062	0	4.59011	0	0	0	1.65539
AT1G77690	-3.96823	-0.239342	-0.936512	4.69561	0	0	0	-0.836467
AT1G02000	-1.37885	1.91682	0	4.39875	0	-0.257476	0	-3.94434
AT2G36050	-1.06579	1.59007	-1.26293	3.05687	-0.92966	1.51309	0	-1.2515
AT1G22470	-3.3437	0	0	1.87147	0	-1.03128	0	0
AT2G15490	-3.1427	0	0	1.12096	0	0	0	0
AT4G27820	-2.74021	0	0	1.03847	0	0	0	0
AT1G75820	-4.28881	-0.122852	-0.936512	2.69716	1.10761	-0.0375147	0.100006	-0.251505
AT3G20840	-3.85263	0	0	3.13436	0	0	0	0
AT5G07200	-2.48242	0	0	2.75781	0	0	0	0
AT1G52100	-4.28881	0	0	3.01621	0	0	0	-3.83647
AT1G16270	-2.38327	0.549476	1.57827	1.66462	-0.918661	0	0	-1.83647
AT1G03790	-1.98859	0	0	2.68433	0	0	0	-1.83647
AT1G30530	-1.12689	4.07162	-1.26293	3.6072	2.95091	1.41407	0	0
AT4G21990	-0.546529	3.83045	0.870868	6.9674	-0.902055	-0.699818	1.55098	-2.83647
AT1G27340	-0.683612	2.11826	-1.26293	1.99772	0.376497	0.267545	2.11901	1.29282
AT1G51480	-2.29883	1.71167	-1.77796	0	0.595677	-0.849249	1.62653	1.97044
AT4G32800	-0.681971	-0.43358	-1.47319	0	1.93752	1.8853	0	0
AT4G30350	-0.268991	0.81672	-1.37296	0	1.89558	-0.904492	1.69566	0.808387
AT2G07698	0.954248	-0.138504	-2.0574	0.40037	1.01636	0.43639	0.782057	1.79933
AT5G22960	-0.271103	1.81317	-1.52805	0	0.136796	1.43866	-1.24432	1.78145
AT5G60450	-1.68806	-0.225558	-1.72957	0	1.18393	0.710715	-0.948438	2.07194
AT5G46270	-0.76645	1.07476	-1.04439	-2.15687	0.893286	-0.675294	0	0
AT4G16860	-0.457363	0.73493	-1.34017	-1.05734	0.752589	0.848436	1.1566	0.00133442
AT2G36400	-2.16679	1.63276	-0.936512	0	0.558292	0.532206	0.761828	-0.136028
AT1G70850	-1.2711	1.96024	0	-0.630839	0	0	0	0
AT3G19270	-2.01062	1.25167	0	0	0	0	0	0
AT3G18050	-0.744086	0.582195	0.230993	0	1.02945	0.57704	0	0
AT3G25020	-1.04305	0.500166	0.642766	-0.00497838	1.07532	0.538345	-0.33111	0.106151
AT2G01410	0.403017	1.76004	-0.0337296	0	0.806495	1.27929	0	0
AT1G60000	-0.161393	1.4893	0.322031	-1.15554	0.804313	0.31365	0	-0.514539
AT1G30950	0	1.26302	0	0	0	0	0	0
AT1G12820	1.24601	1.58097	0.976323	-0.145068	0.276711	0.472862	1.41939	4.4118
AT3G23690	-0.226921	1.01548	-0.590542	-0.629667	0.538003	0.969958	2.32768	3.29939
AT1G48410	-1.21775	-0.0359105	1.01611	-0.725239	-0.780624	1.76349	2.42325	1.27833
AT5G38420	-0.325841	-0.104294	1.84259	-2.02051	0.0589627	0.319524	3.49873	0.736331
AT5G38430	-0.0963258	-0.213777	1.22838	-2.02051	-0.22068	0.590676	3.50621	0.414403
AT5G38410	0.136352	-0.257237	0.828932	-2.02051	0.00509032	0.574821	3.34725	0.513939
AT1G58602	0.151244	1.75563	1.70032	0.00560635	0.00219513	-0.100708	1.82888	-0.774419
AT2G33260	0	0	1.2675	0	0	0	0	0
AT5G66570	-0.164737	-0.153482	1.9728	0	-0.225828	0.324091	0	1.11773
AT4G16890	0.0451056	1.00457	1.22869	-1.2531	0.316804	0.418289	1.05152	0.62821
AT4G16950	0.206647	1.00326	0.977633	-1.68472	-0.285168	-0.249413	-0.248563	0.465846
AT5G59650	-2.54335	4.84044	0	0.951007	2.32602	0.421135	2.55473	0.250995
AT1G56650	-5.03265	4.53017	0	0	1.41586	0.956236	4.44963	1.65593
AT1G13710	-3.96823	4.60857	2.84118	0	0	1.45467	0	0
AT3G45160	-4.85263	2.70697	1.35775	-2.11257	0	-0.358154	0	0
AT5G43740	-0.634656	2.02754	0.272304	-3.1211	1.94874	0.987909	2.30367	1.79158
AT3G60630	-1.29358	-0.0131339	0.922113	-3.84516	0.698283	1.67681	3.86476	0.225343
AT5G43270	-2.69677	0.789039	0.331361	0.428093	1.73328	3.39956	3.67519	-0.243904
AT5G06100	-3.54335	0.509725	-0.0905094	0	-0.134069	1.09659	2.63526	-2.2515
AT3G22142	1.1026	1.16611	-1.50302	2.39474	5.07898	0.645199	2.55215	-0.858653
AT3G22125	1.57746	-0.105288	-2.11384	1.04945	4.38394	0.0160878	1.98059	0.868843
AT2G45970	-0.15563	0.889954	-1.35134	1.67507	5.67361	-0.84024	-3.39041	-0.602944
AT1G47657	0.14363	-1.45003	-2.21471	0	4.55138	-0.87319	-0.00555044	-1.20329
AT1G47660	-0.570435	-1.5707	-2.72243	0	4.34948	-0.0991926	-0.302926	-2.29597
AT4G19530	-0.94915	-0.315458	0	0	6.67075	-2.72732	0	-1.79985
AT1G22250	0	-0.850113	0	0	4.46819	0	-2.17422	0
AT1G05805	-0.213425	-1.04834	0.883271	0.541414	4.85054	-1.8401	0	0
AT2G28950	-1.65123	1.80299	-0.114572	0	2.43149	-0.895026	0	-2.35938
AT5G60970	-3.26767	1.23434	0	0	4.2877	-1.6528	0	-2.83647
AT2G41940	-0.474625	0.178935	0.494167	0	3.97472	-0.124978	0	-3.94434
AT2G32070	0.52492	0.0557683	0	0	3.8079	0.186503	0	-3.9465
AT3G50890	-0.270486	-0.564389	-1.02492	0	1.54277	1.07842	0	-3.92487
AT2G37100	0.110588	-0.355533	0.350833	0	1.74341	1.15596	0	-2.92487
AT2G03750	-0.347342	-0.611708	-0.198386	0	2.21038	0.181902	0	-2.94434
AT1G20330	0.867455	0.400145	0	0	3.11238	0.159836	0	-2.92487
AT2G31750	0.79407	-0.697029	-0.21991	-0.701972	2.23613	0.0240481	0	-2.11987
AT5G12170	-1.59895	-3.00625	0	0	1.75885	-1.73681	0	0
AT5G59350	-1.50191	-0.583299	0	0	2.33549	-1.31172	0	0.153777
AT2G15080	-1.46109	-1.15971	-1.26293	0	2.32826	-1.65599	0	0
AT4G21445	-2.06338	0	0	0	1.48981	-2.44201	0	0
AT2G06925	-0.958387	0	0	0	1.5683	-3.06327	0	0
AT5G18850	-0.248982	0	0	0	1.25518	-2.41785	0	0
AT4G39990	-1.11491	-1.05439	1.02882	0	0	-0.703116	0	0
AT4G29710	-1.93845	-1.08909	0	0	1.17686	0	0	0
AT5G54630	-1.66313	-1.09901	0	0	1.08796	-0.354975	0	-0.0396099
AT4G17570	-0.610113	-0.903927	0	1.41044	0	-0.209314	0	0
AT1G65840	-1.14302	-1.09084	-1.26293	1.20936	0	0	0	0
AT5G26310	-1.32978	0	0	1.87845	0	0	0	0
AT1G48130	-2.06338	0	0	1.45821	0	0	0	0
AT2G17080	-1.90927	0	0	1.936	0	0	0	0
AT3G02940	-2.62243	-1.1491	0	1.49273	-0.492008	0	0	0
AT1G12980	-2.01062	-1.18994	0	1.34696	0	0	0	0
AT1G64050	-1.70761	-1.65938	0	1.69479	0	0	0	0
AT4G19080	-2.18821	-1.23336	0	0	2.01727	-2.1496	-1.5098	-1.72278
AT3G23120	-1.70977	0.184952	-1.35134	0	1.28411	-0.800499	-2.00894	-1.92487
AT3G57720	-1.82684	-0.408904	-1.31893	0.182021	1.32209	-0.483717	-0.808639	-2.74296
AT1G53160	-3.54335	0	-0.936512	0	2.36131	0	0	0
AT5G53742	-3.22751	0	-1.37081	0	1.39632	0	-2.45472	0
AT1G12280	-2.48705	-0.365196	-1.22182	0	1.33123	-1.38019	-2.37568	-0.662344
AT3G05980	-4.28881	-0.593479	0	0	2.84045	0	0	-2.2515
AT5G54250	-4.28881	-2.40047	0	0	1.80592	0	0	-2.83647
AT1G19400	-2.23432	-3.1247	0	0	2.25688	0	0	-4.01649
AT5G13310	-1.84972	-3.94468	-1.26293	0	1.47071	0	0	-3.83647
AT1G01170	-2.15704	-1.65678	0	0	1.84298	-1.00103	0	-2.2515
AT3G22210	-1.90629	-2.68916	0	0	1.11973	-1.10333	0	-3.10434
AT1G14345	-0.426996	-1.41461	-1.03373	0	2.0265	-0.702078	0	-2.93369
AT1G48310	0	-2.97514	0	0	1.5916	0	0	-2.2515
AT4G13885	-3.12178	-0.21759	-1.79191	-5.18087	-0.286564	1.06419	0.853765	-2.8174
AT2G42200	-1.77632	-1.12329	-1.26293	-2.11257	-0.894841	0.430954	1.26256	-2.83647
AT2G07715	-1.16612	-0.989774	-3.50869	-4.4013	0.0700606	0.0485826	-2.36368	1.14659
AT5G38850	-0.940527	-0.170143	0.834774	-4.96759	1.52404	0.516309	-0.775428	0.443668
AT2G15420	1.04789	-1.40222	0	-4.50079	-1.11954	-0.796041	-1.49898	-0.703303
AT2G07689	-0.683827	-1.22348	0	-2.19155	-0.578906	-0.496885	-2.41317	1.34184
AT2G14000	-1.03365	-2.64716	-1.42013	-3.56897	-0.719049	-0.649321	-1.37811	1.21771
AT4G11140	-4.28881	1.71257	-1.26293	2.66876	-1.11104	-2.06219	0	2.83596
AT2G02540	-4.85263	0.650224	0	0	2.50743	-2.57828	0	2.5898
AT1G17790	-1.98859	1.29102	0	0	1.54919	-3.94136	0	1.52108
AT3G58070	-3.85263	0	0	0	1.26653	-3.94136	0	0
AT5G36120	-3.85263	0	0	0	1.76196	-3.95702	0	0
AT3G54350	-1.51927	0.40055	-1.37081	0	0.549645	-4.04923	1.67493	2.62551
AT1G69740	-3.0543	0	0	0	0	-2.51406	0	3.0339
AT2G18760	-3.96823	-0.230828	0	-0.46403	-1.47983	-4.09902	0.250092	2.35336
AT3G59100	-4.28881	3.86451	0.322031	-0.418574	0	-2.52135	-1.18649	-3.83647
AT3G50870	-3.54335	3.47879	-0.936512	0	2.47417	-4.19645	0	-3.83647
AT1G13600	0	3.26279	1.02882	0	0	-2.51406	0	0
AT1G55610	-0.336721	1.6571	0	0	0	-3.06327	0	0.485461
AT4G36540	-0.265311	1.21598	1.74271	0	-0.278548	-4.19645	0	-2.83647
AT4G11420	0.379777	0.445227	1.2675	0	0	-3.95702	0	-1.83647
AT5G04720	-0.275832	0.13723	1.07861	0	0	-3.10644	0	-1.60294
AT5G48620	-1.15663	1.4261	1.23099	0	-0.248699	-2.70408	1.58015	-3.04471
AT5G43470	-1.53255	1.00222	0.230993	0.373182	0.0992215	-1.9932	1.9272	-2.45975
AT4G20320	-2.39893	2.08639	0	0	0.216933	-3.94136	0.324828	-1.83647
AT4G11100	-2.86846	1.2704	0	0	0.164709	-2.54581	0	-3.83647
AT3G60970	-2.3437	1.16875	0	0	0	-2.36159	0	-3.83647
AT5G23110	-3.11963	1.45123	1.87087	0	0.56083	-0.611695	0.439125	-0.836467
AT5G18670	-0.353048	1.61535	2.32954	0	0.569004	-2.04884	0	-0.836467
AT1G35710	-1.61423	1.06419	1.44299	0	0.362549	-0.718023	0	-1.13699
AT2G02070	-1.4076	0.519658	1.72001	0.796411	0.554893	-1.60448	0	-0.72054
AT3G11410	7.33375	3.25134	0	1.00141	-1.48354	1.05489	-2.61913	2.39235
AT2G21660	4.69909	2.46094	2.44488	0	-0.518399	3.20494	-4.21833	0.77876
AT2G25490	6.50981	1.13266	1.24089	-1.91221	-0.685477	2.72892	-2.34592	0.84981
AT1G68620	5.14293	2.45352	0	0	0	0.347645	-3.88683	0
AT5G49700	3.47676	3.20178	0.988543	0	-1.48422	0.352551	-4.0262	0.91842
AT2G40000	4.19461	2.11096	1.32578	0	-1.02512	0.422968	-3.30201	1.94489
AT5G47560	4.21245	1.03254	-0.936512	1.10005	-1.57351	0.340892	-2.17422	-0.377036
AT1G22190	4.15892	1.51225	-0.0905094	0	-1.99423	1.21867	-1.95483	-0.251505
AT1G68490	3.87754	0.566331	0	0	-1.01356	1.58574	-1.98484	-0.622415
AT4G30960	3.06632	1.80877	-1.04654	0.608897	0.159009	0.422695	-2.12587	0.753939
AT1G26270	2.58061	1.41684	0	0	0	-0.12358	-2.95483	-0.377036
AT5G17860	3.21619	1.61623	0	0	-1.0075	-0.24906	-1.92043	0.250995
AT5G04470	3.06731	0.911785	-0.178914	0	-0.943793	0.289682	-2.39027	0
AT4G20880	2.5522	2.77087	-0.936512	1.34686	-0.959218	0.949186	-2.88683	0
AT5G53730	3.19956	2.86207	-0.00669585	0	0.495269	1.90473	-2.30201	0
AT1G78020	3.01421	2.58619	-0.936512	0	-0.638467	2.00225	-3.15752	0.91842
AT5G28540	2.60364	1.33299	-0.936512	0	-2.38015	1.15275	-3.15752	-1.51454
AT2G41410	3.34335	1.79236	0	0	-4.15448	0.900204	-3.88683	-1.02911
AT5G42020	2.90962	1.72866	-0.936512	0	-3.96511	1.05723	-2.61913	-1.2515
AT3G13310	5.12193	2.56246	0	0	-3.94453	0.249379	-4.30201	0.333458
AT5G49480	4.83238	1.19531	-1.26293	0	-3.2319	0.871114	-4.0262	-0.836467
AT2G37170	3.91872	0.222088	0.952006	0	-4.15448	-2.44754	0	-2.83647
AT3G52360	4.08365	0	0	0	-3.96511	-0.499065	0	-2.83647
AT4G39260	4.24068	0.547361	0	0	-2.94453	0.330959	0	-2.83647
AT1G15100	4.27986	-0.29979	0	0	-3.12891	0.0189799	0	-3.83647
AT2G30230	4.78054	-0.139348	0	0	-3.05669	-0.0627313	0	-0.836467
AT5G35732	4.23246	-1.58882	-0.00669585	0	-3.05669	-1.71946	0	0
AT5G07500	3.52677	0	0	0.844461	-4.31371	0	0	0
AT2G46690	2.57769	0.281732	0	0	-4.31371	-0.431478	0	0
AT1G29640	3.44844	0.180645	0	0	-3.96511	-1.21411	0	-0.136028
AT1G69850	3.97722	2.07911	0	0	-3.04569	0.0594338	0	0
AT5G57685	3.80924	0.58663	0	0	-2.49609	-1.0268	0	0
AT2G43970	3.36264	0.541762	0.841973	0	-2.66245	-0.39852	0	0.0534995
AT4G16141	1.57349	4.0734	0.439237	0	-2.48725	-0.117603	0	0
AT1G22030	2.0829	3.80125	1.20853	0.120956	-2.69136	1.04013	0	-0.924872
AT1G61930	3.13072	3.51977	-0.461236	0	-2.74296	-0.181105	0	-1.03477
AT5G65660	1.73741	2.62183	0	0	-2.14164	-0.362058	0	-1.51454
AT1G02500	2.83844	2.53064	1.96629	0	-1.86539	0.0555016	0	-1.12633
AT3G50370	1.14759	1.46072	1.29693	0	-2.48725	0.178631	1.44703	-1.51454
AT2G17880	1.2886	0.218022	0	0	-3.96511	2.05695	0	0
AT1G07820	1.06292	0	0	0	-3.94453	0	0	-1.2515
AT2G41231	1.86674	0	0	0	-3.94453	0	0	0
AT2G20880	1.45167	0	0	0	-3.94453	0	0	0
AT2G46680	1.42293	0	0	0	-4.15448	0	0	0
AT5G24570	1.49161	0	0	0	-4.31371	0	0	0
AT5G13100	1.64177	0.640193	-0.00669585	0	-3.12891	-0.64873	0	-0.251505
AT5G51390	2.43874	0	0	0	-2.67369	0	0	0
AT5G27440	1.17449	0	0	0	-2.48725	0	0	0
AT3G44260	1.43214	-0.323342	0	0	-2.09906	-0.229697	0	0
AT1G56070	2.57058	1.88451	0.952006	0	-2.00484	1.35155	-0.810404	1.07042
AT2G43680	1.88817	1.20564	0	0	-2.44055	0.925182	0	2.35336
AT1G73500	2.15754	2.71898	-1.35134	0	-3.04319	0.918539	0	0
AT3G10190	2.81265	0.739817	-0.936512	0	-3.04569	0.830184	0	0
AT5G61600	2.72972	1.4314	-0.0905094	0	-2.47983	0.0847453	0	0
AT5G50800	1.75476	1.41376	0	0	-3.12891	0.456916	0	0
AT1G64720	4.46094	2.20132	0.900138	0	-3.20575	1.83178	0	2.05241
AT5G41400	5.14046	1.91624	0	0	-3.96511	1.72229	0	0
AT1G66180	2.88017	1.85096	0.322031	3.89216	-2.62067	0.797352	0	0.163533
AT5G48930	2.82229	0.679638	1.49781	2.16197	-1.54394	0.885784	0	-0.666542
AT1G72830	0	-0.942661	0	0	-2.38015	-0.462484	2.18358	-2.83647
AT1G67090	1.21948	-0.154953	-0.0443878	0.650486	-1.13495	0.232108	3.01444	-1.13699
AT1G77850	0	-1.27825	-1.03373	0	-1.02641	0.104087	1.81213	-1.34872
AT1G04220	3.00521	-1.94148	-0.351336	-0.0215518	-2.09324	-0.534788	0	-2.33991
AT5G65520	2.42248	-2.17008	0	0	-2.83092	-0.392871	0	-1.7248
AT5G20290	1.77315	-0.864748	0.637558	0	-2.21665	-0.675343	0	-1.21741
AT2G43290	1.64449	-0.0537165	0	0	-2.47983	-1.09	0	-1.51454
AT2G26500	1.40579	-0.698058	0	0	-2.38015	-0.779279	0	-1.51454
AT1G64140	2.20794	-0.123938	0	0	-3.11734	-0.410873	0	-1.83647
AT2G36220	2.16707	-0.441405	0	0	-3.31371	-0.866572	0	-2.2515
AT3G22160	2.8954	-0.965854	0	0	-3.31371	-1.38415	0	-2.2515
AT4G38520	2.90356	-0.105205	-0.00669585	0	-2.56952	-0.568921	0	-1.83647
AT4G33865	2.76179	-0.960986	0	0	-2.17948	-0.888637	0	-2.2515
AT3G13520	3.28104	-0.786791	0	0	-2.67369	-0.51456	0	-2.2515
AT3G05490	3.02038	-0.813755	-0.00669585	0	-3.11734	-0.766574	0	-2.2515
AT3G45210	2.87098	-0.774366	0	-1.15554	-0.785365	-1.21922	0	-2.83647
AT3G02910	3.10078	-0.609098	0	0	-0.790369	-0.409226	0	-2.83647
AT3G16570	3.56	-0.637059	-0.00669585	-0.418574	-0.978865	-1.05393	0	-2.83647
AT4G23880	1.10222	-0.971907	0	0	-1.74406	-0.415493	0	-2.83647
AT5G01530	1.3803	-1.3983	-0.936512	0	-1.20545	-0.187713	0	-2.2515
AT2G36950	2.38807	-1.30563	0	0	-1.2002	-0.53353	0	-1.51454
AT2G37190	1.86235	-1.80253	-0.00669585	0	-0.984588	-0.773779	0	-1.51454
AT5G13770	1.3748	-0.777515	0.672563	0	-0.710184	-0.706842	0	-2.03477
AT3G62820	1.421	-1.09745	0	0	-1.29758	-1.07213	0	-2.2515
AT4G05070	3.34016	-2.83901	-1.26293	0	-1.16995	-0.965307	0	-3.83647
AT1G75750	2.41903	-2.86729	-1.26293	0	0	0	0	-3.83647
AT4G16980	1.39348	-2.17943	-0.210476	0	0.691785	-0.331059	0	-4.11043
AT1G14330	2.06458	-1.40581	0	0	0	0	0	-4.11043
AT4G13000	1.41059	-1.62275	0	0	0	0	0	-3.83647
AT4G28720	0.901653	-2.94468	0	1.16639	0	0	0	-3.83647
AT1G45163	1.38721	-2.86729	0	0	-0.229369	-0.888949	0	-3.83647
AT5G10210	1.7242	-2.83901	0	0	0	0	0	-3.83647
AT3G09390	1.04734	-2.96869	0	0	0	0	0	-3.83647
AT1G17620	2.42112	-0.0494999	0	1.0726	-0.963548	1.10372	0	-4.0368
AT1G61260	3.02147	-1.16442	0	1.1629	-0.523775	-0.706557	0	-3.9465
AT5G19875	2.83891	0.0579402	0	0	-0.627774	-0.431478	0	-3.83647
AT1G67100	3.29096	0	0	0	0	0	0	-3.83647
AT3G23730	1.84266	0.163017	-1.43464	0	1.3635	0.00829017	0	-4.00817
AT1G32928	1.16474	0	0	1.20936	0	0	0	-3.83647
AT4G34920	1.09267	-0.107616	0	0.844461	0.749777	-0.165444	-1.44124	-3.83647
AT1G74940	2.21141	1.10572	0	0	-0.181961	-0.99612	0	-2.83647
AT3G28690	1.45949	0.416631	0	0	0	-1.3868	0	-2.83647
AT1G67050	1.69024	0.328319	0	0.472395	0.510803	-1.06945	0	-2.2515
AT5G57660	2.28087	0.662122	0.870868	1.05736	0.150735	-0.911361	0	-3.83647
AT5G01540	2.36392	0.583042	0	0	-0.211125	0.545386	0	-3.93369
AT3G11660	1.53207	0.649259	0	0	0.587112	0.142624	0	-3.93369
AT1G56045	1.4993	0	0	0	0	0	0	-3.83647
AT1G70090	1.82516	-0.0757565	-1.26293	-1.7405	0.329843	-0.132815	0	-2.2515
AT5G23280	2.18739	-0.128243	-0.936512	0.429423	1.51283	-0.497871	0	-2.2515
AT3G53950	1.79634	0.118118	-0.936512	0	0.335112	0.706883	0	-2.83647
AT2G19570	2.50999	-0.0409508	-1.47118	0	0.0416086	0.338734	0	-2.04471
AT3G54580	1.06839	-0.212438	-1.83133	-0.788692	-0.286401	0.169859	-0.290124	-3.37469
AT5G39760	1.05264	-0.14619	-1.35134	0	-1.12763	-0.795102	0	-2.92487
AT1G23720	1.39533	-0.989835	-2.51766	-0.0679725	-0.639414	-0.610153	0.154425	-2.92127
AT1G20100	2.00782	-0.456624	-1.26293	0	-0.0583582	-1.39857	0	-3.83647
AT1G15750	1.05924	-1.65938	-1.26293	0	0	-1.48041	0	-3.83647
AT3G05800	1.85752	-0.281753	-1.21048	0.952338	0.0764256	-0.765518	0	-2.52547
AT5G11060	1.90983	-0.640323	-1.26293	0	-0.53428	-1.45354	0	-1.83647
AT2G02840	3.1512	-1.94618	-1.42295	-1.64198	-1.80333	0.578777	-0.945091	-0.863478
AT1G72510	4.30141	-0.636215	-1.35134	0	-0.556479	-0.14006	0	-1.92487
AT2G47400	4.10382	-1.09084	-1.26293	0	0.140463	1.44684	0	-1.02911
AT5G62140	2.38877	-2.28842	0	0	0.744522	0.197852	0	-2.2515
AT1G67430	2.29339	-1.60314	0.602043	0	0	-0.573943	0	-2.2515
AT1G30440	2.06421	-1.97191	0	0	0	-0.993314	0	-2.2515
AT5G25350	3.83587	-1.54901	-0.00669585	0	0	-1.41515	0	-2.2515
AT2G30930	2.31618	-0.605341	0	-0.112567	0.226361	-1.0268	0	-1.83647
AT3G11940	2.41298	-0.689049	0	0	0	-1.52492	0	-2.33991
AT2G37570	2.36635	-1.35122	0	0	0	-1.44754	0	-1.02911
AT5G65390	2.88162	-1.39017	0	0	0	-1.87452	0	-1.83647
AT5G09440	2.03151	-1.9171	0	1.4724	0	-1.0534	0	0
AT4G03420	2.69633	-1.83901	0	0	0	-1.14741	0	0
AT1G52342	2.28933	-1.31534	-0.00669585	0	-0.115608	-0.890828	0	0
AT1G35430	2.69725	-1.42759	0	0	0	-0.611406	0	0
AT2G23290	2.5185	-1.58882	0	0.272935	-0.363877	0.0578649	0	0
AT1G61340	1.83337	-2.22047	0	0	0	0	0	0
AT4G13270	1.27368	-1.85308	0	0	0	-1.25268	0	0
AT1G12440	1.33852	-1.9171	0	0	0	-1.62255	0	0
AT4G35600	1.22648	-1.10762	0	0	0	-1.97919	0	0
AT1G20823	1.1576	-1.18103	0	0	0	-1.38945	0	0
AT2G24540	2.00124	-1.36336	0	0	0.747051	-1.52426	0	0
AT1G72750	1.89274	-1.67723	-0.178914	0	0	-1.81121	0	0
AT2G40530	2.31285	-1.94468	0	0	0	-2.02215	0	0
AT2G13660	1.37384	-1.71741	0	-0.353844	-0.515655	-0.735344	0	0
AT2G45450	1.28031	-2.35972	0	0	-0.942853	-1.23446	0	0
AT5G62865	1.72882	-2.94468	0	0	0	-2.06752	0	0
AT1G75945	2.17107	-2.96869	0	0	-0.870786	-1.7228	0	0
AT1G61100	1.85199	0.193676	0.870868	0	0	-1.47477	0	-0.836467
AT1G15400	1.90852	-0.151427	0.648451	0	-0.172407	-0.827184	0	-1.2515
AT5G62900	1.42848	-1.30563	0	0	0	-1.74842	0	-1.51454
AT1G64500	1.57186	-1.40579	0	0	-0.251013	-1.7721	0	-0.754947
AT1G09530	1.90036	-0.208005	0	0	0	-1.65599	0	-1.02911
AT1G29400	1.89466	-0.573373	-0.936512	0	0	-1.73344	0	-0.836467
AT1G52740	1.3785	0	0	0	0	0	0	-1.02911
AT5G18150	1.02287	0	0	0	0	0	0	0
AT5G40420	1.09299	0	0	0	0	0	0	0
AT2G27940	1.40093	0	0	0	0	0	0	0
AT4G08555	1.32791	0	0	0	0	0	0	0
AT3G10930	1.61122	0	0.648451	0	0	0	0	0
AT2G41230	1.89996	0	0	0	0	0	0	0
AT5G24380	1.91614	0	0	0	0	0	0	0
AT3G21720	1.6361	0	0	0	0	0	0	0
AT3G25240	1.67328	0	0	0	0	0	0	0
AT4G03830	1.27133	-0.936987	0	0.942667	0.520507	-0.0542652	-0.0285168	-1.38096
AT4G29110	1.37226	-0.970295	-0.936512	0	0	-0.0935203	0	0
AT2G17450	1.03921	-1.27284	0	0	0.352279	-0.361088	0	0
AT1G08510	1.1784	-1.78894	0	0	0	-0.393484	0	0
AT2G19310	1.0214	-0.917098	-1.26293	0	-0.806978	-1.51406	0	0
AT3G61550	1.11467	-1.63486	-0.936512	0	-1.67488	-1.27358	0	-1.51454
AT1G71970	1.17143	-1.9171	-0.936512	0	-2.03378	-1.01769	0	0
AT3G63200	1.64346	-0.0878274	0	0	-1.15721	-0.384151	0	0
AT4G29780	1.96718	-0.960986	0	0	-1.15747	-0.61661	0	0
AT3G17130	1.68329	-1.38587	0	0	-1.66643	-0.477949	0	0
AT1G20400	1.09658	-0.521896	0	-1.54303	-1.33578	0.104128	-0.54763	-0.0674714
AT5G59790	1.49421	-0.912919	0	-1.26557	-1.48233	-1.19592	0	0
AT5G03230	5.36961	-0.339151	0	0	-0.904537	-1.0764	0	-2.83647
AT3G47420	5.64908	-0.851596	0	0	0	0	0	-2.83647
AT1G68440	3.44878	0.80801	-0.0905094	-2.04899	-1.30801	0.344321	0	-1.83647
AT1G63090	3.41417	-0.03183	0.439237	-1.7405	-2.17948	-0.387607	0	-3.83647
AT3G20898	3.11071	0.917498	0	0	-1.99952	-0.675037	0	-2.83647
AT3G03550	3.37711	0.23234	0.497807	0	-1.54466	-0.0470151	0	-2.83647
AT2G36830	3.6271	0.401076	-1.26293	0	-1.80277	-0.35697	0	-3.83647
AT5G42680	2.93408	0.494221	-0.187727	-0.515792	-1.28026	0.102401	0	-3.93369
AT2G25625	3.63991	0.154713	0	0	-1.62067	-0.00236895	0	-3.83647
AT1G14890	2.26949	0.696677	0	0	-1.2528	1.24536	0	-2.2515
AT1G25400	1.77995	0.911474	0	0	-1.23732	0.146281	0	-2.94434
AT3G52470	1.72687	0.615209	0.497807	0	-0.416787	-0.0425643	0	-2.83647
AT4G17870	3.43117	-0.547395	-0.471176	0.486543	-0.201615	0.0989927	0	-2.45975
AT5G13330	3.56618	-0.807196	0	0	0	0	0	-2.83647
AT5G18380	2.76932	-0.214213	0	-0.740502	-0.363086	-0.0298116	0	-2.2515
AT2G42760	2.26627	-0.329281	0	0	0.319045	-0.280241	0	-2.2515
AT5G43190	2.42109	-0.352272	0	0	0.323193	1.42791	0	-2.83647
AT3G22560	2.5779	-1.15099	0	0	0	0	0	-2.83647
AT5G62560	1.98865	-1.16339	0	0	0	0.5811	0	-2.2515
AT4G37260	2.71978	1.00872	0.494167	0.41769	1.23443	0.69085	0	-1.94434
AT2G26975	2.76433	0.311838	0.760834	0	1.46283	1.70232	0	-2.36154
AT5G60710	3.6674	1.44988	-0.00669585	0	0.502199	-0.307572	0	-2.83647
AT1G26920	3.53565	1.0597	-1.26293	0	0.901183	0.391598	0	-1.51454
AT3G24650	2.31186	0	0	-2.11257	0	0	0	0
AT3G62650	3.00914	-0.0558544	0	0	-0.0874241	-0.597691	0	-1.03477
AT4G34200	3.04993	-0.211582	0	0	0	-0.890828	0	-1.02911
AT1G07130	2.77747	-0.171259	0	0	-0.93522	-0.362391	0	0
AT3G46900	3.15642	0	0	0	0	0	0	0
AT5G20790	2.40724	0	0	0	0	0	0	0
AT2G05940	1.79863	1.00007	0.697225	0	0.134615	0.384629	0	-0.878808
AT3G54950	2.37086	1.01252	1.57509	0	-0.0777374	-0.410574	0	-1.2515
AT2G09990	2.26453	0.410732	1.49781	0.472395	0.0575034	0.193051	0	-1.83647
AT3G16240	3.03947	1.36539	1.05197	0	-0.785306	0.473619	0	-2.11404
AT5G11740	3.28311	0.355202	1.29693	0	-0.299214	1.01461	0	-1.02911
AT1G13260	3.28915	0.144124	1.8109	-0.112567	0.7815	-0.90485	0	-1.51454
AT3G54920	2.08644	0.096842	0.870868	-0.418574	0.787195	-0.600241	-1.32425	-1.2515
AT4G20300	2.923	0.891534	0.513638	0	0.585959	0.0507935	-1.05779	-0.465441
AT1G07250	2.86601	0.388534	0	-0.608781	0.456724	-0.0579232	-1.14438	-1.20361
AT5G49280	0.781385	2.30237	0	0	-1.24964	1.92928	0	-0.836467
AT3G62980	1.33054	1.26096	-0.348366	-0.497209	-0.461614	0.744758	0.0868195	-0.00821233
AT5G01830	1.34613	0.958422	-0.936512	0	-1.66222	1.37873	0	0
AT4G34750	2.04398	0.49838	-0.936512	0	-1.07162	0.0469691	0	0
AT3G54810	2.17603	0.376736	-1.04654	0	-1.7438	-0.0788639	0	0
AT3G48690	1.50837	0.585801	-1.26293	0	-1.01259	0.932153	-0.903641	-1.2515
AT2G22500	1.36626	1.1964	-0.262932	0	-1.40651	0.0638915	0	-1.2515
AT5G48560	1.5414	0.902675	-0.936512	0	-1.53238	-0.224949	-0.0593038	-1.51454
AT4G16490	0.293335	1.39817	-1.26293	1.65951	-2.14164	-0.242341	0	-0.514539
AT1G79930	0.435162	0.408852	0.439237	1.4724	-0.624777	0	0	-1.02911
AT4G38660	-0.0870444	0.452274	0	1.05851	-0.715801	-0.603951	0	0
AT3G16525	0	0	0	1.17481	0	0	0	0
AT2G18020	1.0542	0.205732	1.40059	-2.20979	-2.18392	-0.351106	0	-0.474254
AT1G29340	1.79881	0.0329308	1.99093	0	-3.12891	-1.23208	0	-0.136028
AT1G18990	0	0	1.57827	0	-3.31371	0	0	0
AT2G18280	0.866073	-1.34127	1.35775	0	-2.67369	0	0	0
AT2G30860	0.819612	1.43116	2.35592	-0.418574	-1.26992	1.09761	0	-1.2515
AT2G05920	0.173877	1.63747	1.57509	0	-1.403	1.05588	-1.34692	-0.136028
AT5G07740	0.599256	0.926975	1.64845	0	-2.42622	1.32449	-1.17422	-1.51454
AT4G13770	1.37174	0.341487	0.998213	0	-2.15512	1.10073	0	-0.866873
AT5G42530	2.29124	0	1.6543	0	-1.95143	0.0624894	0	0
AT5G01560	1.14267	0.139983	1.96096	0	-0.710044	0.502794	-1.50962	0
AT4G02770	1.93818	-0.199674	2.15309	0	-0.203925	1.38327	0	-0.514539
AT5G25280	0.679855	3.00365	0.497807	1.27294	0.176327	0.23582	0	-2.83647
AT2G15090	-0.425197	2.91229	1.46882	0.472395	0.653832	1.96813	0	-2.83647
AT5G62220	0.0832109	0.524781	0	1.0979	-0.130476	2.73003	-1.98218	-2.02859
AT4G14400	0	1.186	0.439237	0	0.0943126	1.15654	-2.47658	-2.2515
AT4G22690	0.159457	1.82982	0.547633	0	0.106949	1.60403	-2.95483	-3.83647
AT4G22710	0.180678	1.77841	0.547633	0	-0.119944	1.60403	-2.95483	-3.83647
AT5G05790	0.639237	1.95023	0	0	-2.12891	1.76918	0	-3.83647
AT1G05530	0.627539	1.25152	0	0	-3.05669	0.103206	0	-3.83647
AT5G10770	-0.134934	1.36203	0.0634883	0	-1.96511	0.446364	-1.13168	-3.83647
AT2G33320	-0.623965	0.450871	-0.205001	0	-0.896552	1.13991	-1.37252	-4.03477
AT1G66230	-0.446468	1.01242	0	0	0.296149	0	0	-3.83647
AT5G66300	-0.669116	-0.63684	0	0	-0.390769	1.05796	0	-4.00817
AT3G07390	0.12273	0.807318	0	0	-0.135582	1.56436	0	-4.34202
AT1G78820	0.433207	0.366134	-0.00669585	0	-0.173903	1.63633	0	-3.83647
AT1G49660	1.01973	0.516042	-0.200543	-2.15903	-1.78915	-0.137868	0	-2.9465
AT2G31230	1.14888	-1.38587	0	-1.7405	-1.12308	1.11343	0	-3.83647
AT1G21250	0.731207	0.0568443	-0.178914	0	-1.52536	2.13274	0	-1.60294
AT5G47430	-0.451135	0	0	0	-1.52632	1.27202	0.475158	-2.35938
AT2G38210	-0.126346	-0.86277	1.14503	-1.55244	-2.63306	0.866941	0	-2.92487
AT5G10060	-0.745781	0	1.23343	0	-2.12891	0	0	-2.83647
AT2G39020	0.425021	-0.655487	1.41259	0	-1.45641	0.946949	0	-2.2515
AT2G42620	1.66179	1.21153	-0.936512	0	-0.741837	-0.431251	-1.29528	-3.83647
AT1G70475	0.614623	1.8491	-1.35134	-0.38996	-0.259025	-1.59406	0	-3.92487
AT1G69870	1.14396	1.63508	-1.26293	0	0	-1.06485	0	-3.83647
AT3G24500	2.65781	2.36692	-1.35134	0	-1.4607	0.247506	0	-3.92487
AT1G07240	1.95916	0.340763	-1.43464	0	-1.29482	0.439082	0	-3.00817
AT2G47450	1.87508	0.164335	-1.26293	0	-0.750965	0.828821	0	-3.83647
AT3G63110	1.37978	0.239686	0	0	-2.00484	-0.0490185	0	-3.83647
AT4G12420	2.00353	-0.0950184	-0.936512	0	-2.27222	-0.414968	0	-3.83647
AT4G34131	1.35028	2.40346	0	0	-0.978865	-1.3815	0	-2.83647
AT1G75800	0.408531	1.43478	0.359337	-1.34384	-0.548449	-1.88976	0	-2.4398
AT5G03555	0.593942	0.750648	1.32954	0	-0.67217	-0.947208	-1.63061	-3.83647
AT3G04730	-0.432616	1.89258	-0.00669585	0.429423	-0.878505	-0.552702	0	-3.83647
AT5G53830	0.714547	1.64481	0.602043	0	-1.48422	-0.387946	0	-3.83647
AT3G09030	0.336524	0.72266	0.602043	0.81123	0.244851	1.04994	0	-1.83647
AT3G62660	1.36577	1.0452	0.547633	0	1.65989	0.986223	0	-2.2515
AT3G13810	1.31516	0.185778	-0.1784	0	1.47805	0.406456	0	-1.42321
AT4G12290	1.20341	0.165019	0	0	1.45188	0.181941	0	-2.34872
AT1G78270	1.2607	1.68838	0	0.853433	1.23539	0.729127	-0.969386	-2.2515
AT4G40060	0.794578	1.31599	-0.198386	0	1.75755	0.736928	-1.86325	-2.94434
AT5G22390	1.58032	1.38777	0.799457	0	0.775069	0.819887	0	-3.9465
AT4G08850	1.56924	1.26945	0.154627	0.0477026	0.180837	0.204996	-1.04595	-3.50769
AT1G03440	0.767848	1.06878	0	0	0.503948	0.381827	0	-2.93369
AT3G07870	3.35247	0.0281226	-0.0905094	0	-2.02835	-0.161154	-3.88683	0
AT4G26080	4.05854	-0.178043	0	0	-1.21978	-0.310084	-4.30201	-0.377036
AT5G06320	3.65726	-0.533983	0.602043	0	-1.07496	-0.297597	-4.0262	0
AT1G57680	1.4979	0.384375	0	0	0	0.105266	-4.22653	0
AT4G16447	2.68645	0.247712	-0.00669585	0	-0.562926	-0.314182	-4.0262	0
AT1G47400	1.28822	-0.851596	-0.936512	0	0	0	-4.0262	0
AT1G22220	1.20573	-0.973521	0	0	-1.13871	-1.26035	-4.0262	0
AT1G06800	1.4008	-1.17033	0	0	-0.724941	-0.411097	-3.88683	0
AT5G57560	2.21895	-0.224284	-1.26293	0	-1.22201	0.537516	-4.30201	-1.02911
AT2G30550	1.60632	-1.40866	-0.936512	0	-0.579811	0	-4.0262	-1.51454
AT3G60530	1.90267	0.727037	0	0	-1.30085	-0.225476	-3.15752	-1.02911
AT2G03890	2.49493	0.256383	-0.936512	0	-1.51567	-0.388934	-2.88683	-0.377036
AT3G49910	2.20953	-0.294942	0.0634883	0	-2.37326	0.424354	-4.30201	-1.02911
AT1G64660	1.02016	0.514776	0	-0.00662669	-1.70096	-0.802256	-4.0262	-1.02911
AT3G09070	1.03372	0.303023	0	0	-1.80359	-0.0101449	-3.41204	-1.36154
AT2G15620	1.84999	1.63462	-0.936512	1.78302	-1.04442	-1.12555	-2.17422	1.02151
AT3G15530	2.62181	1.5738	0	2.22238	-0.0133576	-0.325996	-2.47658	0
AT2G45960	2.69007	0.822311	1.32954	2.61493	-0.770848	-0.237353	-3.15752	0.41146
AT4G30190	1.26458	0.47496	1.02882	1.19233	-1.2528	-1.07426	-2.39327	-0.377036
AT3G09200	1.37128	-0.513802	-0.0905094	0	-1.67065	-1.2634	-3.0262	0
AT1G32450	1.39692	-0.591296	0.993304	0	-1.49166	-0.458298	-2.47658	0
AT5G63020	1.25899	-0.135416	0.538991	0	0.246148	-0.305212	-1.19629	0.995833
AT3G62720	1.30802	0.324041	-0.00669585	0	-0.0333815	0.0617884	-1.51236	0
AT1G13609	1.75884	-0.59472	0	0	0	-0.50361	-1.02338	0
AT2G40270	1.36804	0.788073	0	0	-1.68927	-0.896312	-1.69598	0.970888
AT3G26740	2.74912	-0.020478	-0.0905094	0	-1.06554	-0.141375	-1.61905	-0.0291125
AT5G40140	1.65379	0.282018	0	0	-1.6337	0.514536	-1.27422	0
AT1G64450	1.6891	-0.0230126	0	0	-1.0957	-0.0482376	-2.0262	0
AT2G30760	0.496333	1.08101	0.393799	-0.626818	0.426556	-1.17036	-1.6285	0
AT5G42650	0.597361	-0.0133883	1.67113	0	0.230504	-1.07426	-2.71705	0
AT5G52510	0.421919	-0.762068	1.22167	0	0.140655	-1.73042	-2.02831	-0.774419
AT2G28810	-0.156142	0.511457	-1.26293	0	1.58812	-0.990065	-2.01584	0
AT2G12461	0.0470697	0	-0.936512	0	1.69321	-1.67342	-2.18649	0
AT5G55040	0.720549	0.353893	-1.26293	1.34332	0.182291	-0.615056	-1.50179	-0.377036
AT5G44130	-0.484876	-0.224463	-0.134816	2.2324	0.885547	-0.437943	-2.37252	0
AT2G36430	0.869829	-0.44424	0	1.47784	1.24286	0.0943647	-1.93148	0
AT2G36800	2.09997	-1.17033	-0.00669585	0	2.23178	-0.190474	-0.848937	-1.2515
AT1G55670	1.40856	-0.353322	1.29693	0	2.00475	0.200423	-1.15178	-1.02911
AT2G36790	1.48887	-0.809776	0.30568	0	2.21216	0.380605	-2.06909	-1.70667
AT3G27906	2.51158	-0.080891	0	0	2.07702	0.21755	-2.46089	0
AT2G39010	3.02128	-0.317891	0.67874	0	1.95353	-1.41945	-2.20797	-0.569163
AT2G05810	1.39497	-0.446012	-0.658433	0.076894	1.47672	1.61524	-2.83674	0
AT4G22980	0.791833	-0.558147	-0.292004	0	1.44752	0.324725	-2.45953	0
AT5G46550	1.99676	-1.78894	0	0	0	0	-2.30187	0
AT3G46845	1.31742	-2.01742	0	1.02371	0.633898	0.6909	-1.72783	-0.76376
AT2G44430	3.95044	-0.825023	0	0	1.72779	-0.671557	-3.60409	-2.13855
AT2G44310	2.66722	-0.796768	0	0	2.09124	0.451147	-3.99687	-1.13915
AT2G29450	3.74897	-1.75887	0	0	1.47695	0.394827	-4.51428	-1.46377
AT4G17390	2.55161	-0.758201	0.547633	0	0	0.0450048	-3.88683	-1.83647
AT2G27310	2.94836	-0.920207	1.2675	0	0.0988388	-0.33323	-3.0262	-1.2515
AT5G46790	2.35903	-0.607845	0	0	0.80908	-0.35501	-3.88683	0
AT4G09030	3.3977	-0.905466	0	-0.112567	0	-0.193988	-3.15752	-0.251505
AT5G49360	1.25013	1.29069	-0.936512	0	1.56194	-1.81977	-4.30201	-2.2515
AT4G32260	1.37554	0	-0.00669585	0	1.55328	-1.74842	-4.30201	-1.83647
AT4G29700	0.543639	1.65021	1.19854	0	1.42275	-0.239945	-3.88683	-2.2515
AT1G28280	0.715826	1.61623	-0.198386	-0.263416	2.29109	0.119885	-4.13408	-2.35938
AT4G18700	1.57788	0.53316	0	-0.418574	-0.115624	-1.30041	-4.0262	-0.514539
AT3G02140	2.23823	0.511874	0	0	0.164709	-1.25027	-3.88683	-1.83647
AT5G21482	1.33388	0.491337	0	0	0.3501	-0.288171	-2.61913	-1.51454
AT3G10760	1.43826	0.25757	0	0.066853	0.180277	-1.06752	-2.52744	-1.02911
AT1G68250	2.18404	0	0	-1.11257	0	0	-3.07954	-1.02911
AT3G56980	1.73751	-0.0901215	0	0	0	-0.699818	-3.0262	0
AT4G05150	1.65609	-0.456624	-0.00669585	0	0.278241	-0.649347	-2.56499	-0.514539
AT2G34810	0.325462	-0.745187	-1.02492	0.171093	1.47152	-1.14234	-2.26262	-1.60294
AT3G14310	0.519903	-0.848005	0.116056	0	1.153	0.382725	-3.02139	-1.30797
AT4G23150	-0.365793	-0.47084	0	0	1.09983	-0.116555	-2.70309	-2.52716
AT4G12310	-0.143312	-0.726455	0	0	1.27891	-0.916442	-2.64828	-2.00817
AT3G25590	1.5127	0.96093	0	0	2.09751	-0.157674	-2.79948	-2.60975
AT4G28240	2.05029	0.195139	0	0	1.6219	-0.664053	-2.34685	-1.83647
AT5G66560	0.885669	0.910074	-0.0337296	0	1.07095	0.392585	-1.97418	-1.34872
AT3G01470	1.71303	0.809608	-1.12864	0	0.499619	-0.332384	-2.61957	-1.44363
AT2G44730	1.6826	0.519487	-0.36015	0	0.645573	0.529065	-2.81427	-1.61176
AT1G71880	4.30985	1.57226	-1.26293	-1.11257	-0.478322	1.74984	0	-2.83647
AT1G69570	2.82478	1.39315	-1.64614	0.311575	0.385005	2.56088	-0.819151	-3.21968
AT1G12020	2.87068	1.23431	1.84197	0	-1.0889	2.66854	0	-2.9465
AT1G70940	2.57734	2.68747	0.792973	0.998604	0.123057	2.19573	0	-2.0368
AT4G24805	3.17922	2.12798	0	0.71893	-1.59893	2.28604	0	-2.83647
AT1G69160	4.6966	1.77535	-1.36015	0	1.45662	1.84512	0	-0.474254
AT1G20440	5.78641	1.46086	0	0	-0.43143	0.568951	0	-0.686243
AT4G36040	4.57453	2.99218	0	0	-0.577919	1.01322	0	-0.324324
AT3G25870	4.12535	1.81855	0	0	-0.776024	1.33278	0	0
AT1G23390	2.67665	1.28857	0	0.651447	-1.64318	-0.354044	0	-1.2515
AT3G52800	2.89073	0.863405	0	0	-2.19111	0.39968	0	-1.36154
AT2G40900	3.73151	1.92604	-1.26293	0	-1.54853	-0.269705	0	-2.2515
AT1G55210	4.10494	0.763118	-0.936512	1.56435	-1.52398	0.320955	0	-2.2515
AT3G26520	3.8104	2.25927	1.60504	0	0.61862	0.829992	0	-1.60294
AT2G41430	4.64962	3.41861	0.547633	0	-0.519818	-0.692281	0	-2.2515
AT2G44670	4.90692	3.01134	0.602043	0	-0.800003	0.312126	0	-1.51454
AT5G03760	1.82253	0.824071	0.0634883	0	0	2.90551	0	-1.02911
AT5G62350	2.96909	1.19115	-0.377494	-0.351611	0.336323	1.6259	0	-0.423012
AT1G35320	3.3264	0	0	0	0	2.30516	0	0
AT4G22620	2.65802	0	-1.26293	0	0	0	0	0
AT2G36090	2.04688	-0.0183651	-1.56878	0	0	1.59434	0	0
AT2G43150	0.539879	-0.598677	0	0	0	1.34527	0	0
AT3G29680	0.478747	-0.833424	0	0	0.957661	1.09195	0	0
AT3G18915	1.751	0.621715	0	0	1.51479	1.10984	0	0
AT2G16600	0.642771	0.33652	-0.0905094	0	1.38926	1.16336	0	0
AT5G55790	3.00708	0.437205	-0.00669585	0	2.8483	0.0868153	0	0
AT5G05440	4.20661	0.573652	-0.216952	1.06268	1.3733	0.0793835	0	0
AT5G35735	3.30923	0.287628	-0.00669585	0	0.689138	0.405009	0	0
AT5G04340	3.06693	2.08148	-0.936512	0	-1.00992	-0.297597	0	0.807389
AT5G05170	2.21898	1.37824	-1.26293	0.619493	-0.447955	0.0189799	0.0965302	0.622964
AT1G68670	1.89975	1.77075	-0.00669585	0.651447	0	-1.94525	0	-0.514539
AT3G07350	2.35932	1.71464	0	0	-0.372776	-0.896794	0	-1.02911
AT1G13670	2.55347	1.42149	0	0	0	-0.636577	0	0
AT5G67480	2.06353	0.772796	-1.26293	0	0	-1.46587	0	0
AT1G49760	1.26925	0.335217	0	0	0	-0.931697	0	0.485461
AT2G26530	1.11165	0.599794	-1.26293	0	-0.501212	-0.116077	0	0
AT5G60670	1.06227	0.30612	-0.936512	0.066853	-0.601871	-1.10667	0.267471	-0.666542
AT1G64620	2.07532	2.4314	0.648451	0	0.770553	0.887874	-2.52744	-2.2515
AT5G59550	2.30505	2.09256	0.547633	0	0.661726	0.806083	-1.79005	-1.83647
AT1G70470	1.53913	1.91874	0	1.20043	0.135868	-0.332919	-2.31461	-2.26414
AT3G44430	2.44023	1.73039	0	1.87966	0.904283	1.07782	-2.39327	-2.2515
AT1G78100	2.26747	1.46916	0.409916	1.3893	0.647474	0.567016	-3.49414	-2.44363
AT5G57180	2.43021	2.20877	1.52294	0.429423	-0.846016	0.0705686	-2.71705	-0.377036
AT5G15850	2.17873	1.5601	1.46246	0	-0.165494	0.711227	-1.95176	-1.33991
AT3G48060	0.635299	0.918564	0.6214	1.2632	0.147209	0.243665	-2.98628	-0.744179
AT3G48050	0.780158	0.908265	1.54939	1.0992	0.160007	0.42764	-3.15028	-0.782652
AT4G34950	0.676627	1.37666	0.439237	0	0.3725	1.16536	-3.15752	-1.2515
AT3G13110	1.14754	1.27594	0.547633	0	-0.377776	0.924553	-3.30201	-0.836467
AT2G16720	1.51569	2.6607	0.0634883	1.80495	1.84604	0	-1.54609	0.41146
AT1G09970	1.52894	3.5239	0.211998	0	2.03497	0.505032	-1.91839	-0.246061
AT5G47910	1.54773	3.25614	-0.351336	0	1.76946	-0.351497	-2.17877	0
AT1G07720	2.41554	1.91499	0	0.779556	1.95478	2.28084	-0.780967	-0.484912
AT4G37310	2.59818	1.49881	0.322031	0	1.44499	1.54781	-1.31749	-1.02911
AT1G21830	1.74975	1.55363	-1.26293	0	1.42577	0.191937	0.265221	-0.666542
AT5G61340	1.44683	2.24134	-0.198386	0	2.27582	1.70873	0	0
AT5G39050	2.21668	2.08966	-0.00669585	0	1.3766	0.866901	0	0.250995
AT2G26730	1.90879	0.935438	-0.538586	-3.32465	1.98743	0.649598	-2.19619	-1.52716
AT3G61820	0.353605	0.602355	-0.936512	-3.04899	2.26384	1.00169	-3.88683	-1.83647
AT2G02950	3.40093	2.38821	1.00495	-3.99605	1.40614	2.33581	-3.34033	-1.3241
AT2G38230	1.58316	1.14659	3.06419	-2.74123	0.571808	2.56489	-2.83421	-1.30632
AT1G35560	3.74835	3.48532	-0.441127	-1.89846	2.94591	1.98676	-1.78135	-1.94897
AT4G27520	2.14171	2.70967	-1.62118	0	1.21702	1.69817	-3.51577	-1.60975
AT3G28920	2.91304	1.65127	-0.936512	0	2.41547	1.29808	-2.88683	-0.136028
AT3G03990	2.35515	2.11949	1.2018	0.886829	1.02348	2.48719	-4.48203	-3.01649
AT3G10960	1.81245	2.02242	0.760834	1.0109	0.0456947	2.35718	-3.06487	-1.9465
AT2G15320	3.90974	2.21376	-0.124808	0	1.11715	2.68094	-3.2145	-4.02476
AT3G21750	3.51416	1.59252	-0.309548	0.957109	2.03157	2.60632	-4.63562	-2.58525
AT2G34490	3.37152	2.20827	0	0	0.495269	1.57117	-4.30201	-1.83647
AT4G26130	3.47241	1.27509	0	0	0.679418	1.46866	-4.30201	-2.2515
AT4G34980	2.81445	1.93563	0	-0.527605	1.31247	3.01437	-1.88694	-1.51454
AT4G36030	2.6437	0.876424	0	-2.0239	0.922099	2.55374	-1.8404	-2.5349
AT4G21960	2.29409	1.16433	2.07188	0	1.32287	1.31635	-1.13133	-2.93369
AT4G13340	3.05326	0.170744	0.993211	-0.0135213	0.577561	1.75667	-2.31574	-3.05935
AT5G42750	2.92134	1.15808	0.863601	0	2.22444	1.15933	-4.1146	-2.92487
AT4G00360	2.20829	1.09598	0.950433	0	3.19933	1.1635	-4.48203	-2.01649
AT5G08330	2.99757	0.929159	1.61293	-0.175631	2.49417	0.534762	-4.32276	-1.8111
AT3G52500	1.44091	1.26102	-0.613824	0	1.63746	2.106	-4.37709	-3.18736
AT3G57400	2.61166	1.1696	0.113787	0	1.63905	1.71463	-3.51025	-4.04471
AT4G23170	1.81363	0.617339	0	0	2.02874	1.57042	-3.00423	-2.76116
AT3G20310	1.08576	1.33774	0.870868	-0.740502	2.56294	0.953165	-2.61913	-2.2515
AT5G11890	1.12876	0.709947	0.538418	0	3.58604	1.29651	-2.99687	-3.9465
AT4G37790	2.96456	3.25813	0.547633	0	-0.73962	-0.292372	-4.0262	-2.83647
AT3G52060	1.51423	3.06173	0.801614	0	-0.458111	1.2164	-4.40989	-3.94434
AT3G22550	1.83685	4.68624	0	0	-2.06233	-0.96379	-4.39923	-3.93369
AT1G74840	0.578036	4.42016	0	1.63296	-1.46439	-0.180124	-4.0262	-2.83647
AT3G02550	0.162288	4.03653	0	-2.14621	1.35922	0.739705	-4.39923	-3.93369
AT1G77740	-0.131281	2.61343	-1.26293	-2.7405	-2.54466	-0.58038	-4.30201	-2.2515
AT4G38340	-0.453997	1.28214	0	-2.11257	-2.12311	-1.04884	-4.0262	-3.83647
AT3G57540	3.75532	-0.284367	0	0	-1.8074	-0.382091	-4.0262	-1.51454
AT3G53430	3.74328	-0.743642	0	0	-1.45641	-0.402063	-4.30201	-2.83647
AT3G14990	3.00873	1.33053	0	0	-3.04569	-0.615056	-4.30201	-2.83647
AT4G12390	3.39641	0.823224	-1.04654	0	-1.21482	0.655599	-4.41204	-2.9465
AT4G01410	3.07839	0.369629	0	0.209361	-1.99423	0.307237	-4.0262	-3.83647
AT5G02480	3.03193	1.21208	-0.0905094	1.03058	-1.64694	-0.562535	-2.56499	-1.83647
AT3G16870	2.85169	1.73316	-1.35134	0	-1.30367	-0.1274	-2.80545	-0.602944
AT3G60690	3.6122	1.60798	-1.26293	0	-0.822296	-0.285655	-3.15752	-2.2515
AT4G14580	2.78938	1.34182	0	1.59219	0	-0.850781	-4.0262	-1.83647
AT4G31550	1.71052	1.74161	-0.936512	0	-0.361857	-0.807866	-4.0262	-2.2515
AT2G33170	1.35839	1.73991	-0.0337296	0	-1.09891	-0.155274	-4.12342	-1.61176
AT5G60890	3.92528	1.44609	-0.00669585	-1.7405	-1.77808	-0.714033	-3.30201	-2.2515
AT5G49440	4.69472	0.35821	-0.34864	-2.00199	-0.666713	1.08164	-2.62369	-1.51299
AT5G52530	2.55351	0.686051	1.23343	0	-1.40202	-0.827943	-2.56499	-2.83647
AT3G24050	1.65943	0.711235	1.2675	0	-1.16834	0.621399	-2.17422	-2.83647
AT1G49780	2.084	0.465661	1.65885	0	-1.69004	0.371961	-3.2654	-1.94434
AT1G52618	1.75274	0	0	-1.25276	-1.79507	1.35554	-2.0773	-2.93369
AT4G13830	1.4284	0.980903	0	0	-0.25623	1.59065	-1.73987	-3.28105
AT2G39710	2.06044	0.925014	0.285542	-1.6763	0.0193566	0.920607	-2.38649	-3.04873
AT3G01475	3.00433	0.875215	0	0	-0.125574	0.0100885	-1.7444	-2.68766
AT1G68570	3.49029	0.35631	0.0634883	0	-0.897794	-0.15816	-3.15752	-2.83647
AT5G21105	1.35361	0.828024	0	-0.155539	-1.29758	-0.224949	-1.72537	-1.51454
AT2G24790	2.21777	1.455	0	0	-0.83607	0.420571	-2.17422	-1.02911
AT3G15210	1.82302	1.05993	-0.00669585	0.209361	-0.897794	0.488896	-2.01584	-1.83647
AT4G12300	1.65678	-0.158566	0	0	-0.271811	-0.746287	-1.79005	-2.2515
AT4G12080	1.34074	-0.436099	0	0	-1.08952	-0.373965	-1.87696	-1.83647
AT3G09840	2.0859	0.501309	-1.26293	0	-1.00218	-0.340059	-1.92054	-2.2515
AT1G76010	2.4478	-0.224549	-1.26293	0	0	0.215356	-2.17422	-1.83647
AT3G57040	2.71074	0.696428	0.409403	0.799028	-2.57566	1.40688	-2.26262	-2.92487
AT1G03730	4.01018	0.528612	0	0.370581	-2.01057	2.15065	-3.26783	-4.02476
AT5G20885	3.64819	3.20051	0.0634883	1.26623	-2.67369	2.00005	-2.52744	-2.83647
AT4G37650	2.97477	1.86169	0	2.26704	-0.603064	1.49718	-2.98405	-2.93369
AT3G57450	4.87693	0.714506	-0.00669585	0	0	-0.398049	-3.88683	-2.2515
AT1G80180	4.20236	0.692539	0	0	0.233305	-0.509597	-3.99687	-2.9465
AT5G60850	3.87177	1.72734	-0.0905094	0.410439	0.248724	0.598517	-4.30201	-2.2515
AT3G03470	3.59242	1.2728	0	0	-0.312856	0.56913	-4.13623	-2.9465
AT4G09035	5.35694	-0.159484	0	0	0	0.976626	-4.0262	-2.83647
AT3G13720	4.12602	-0.205124	0	0.887433	0.246282	2.08327	-3.88683	-3.83647
AT2G16890	3.47476	1.9158	-0.936512	0	-0.973164	1.07369	-4.0262	-3.83647
AT3G57120	3.25951	1.33938	-1.02492	0	-0.911788	2.12385	-4.1146	-3.92487
AT5G40800	4.90529	2.28388	-0.936512	0	-1.01923	1.03336	-2.118	-3.83647
AT3G46620	5.12264	2.68762	-1.51339	0	-0.335745	1.77402	-3.40798	-2.50196
AT1G21050	5.67945	1.96262	-0.262932	0	-0.497639	1.02093	-3.88683	-2.2515
AT3G19030	4.57216	1.9779	-1.26293	0	-2.17349	-1.69817	-3.88683	-0.514539
AT3G49940	6.39171	1.68362	-1.26293	0	-0.517917	-1.40392	-4.30201	-1.83647
AT2G01850	5.87901	0.787103	-0.00669585	0	-1.18305	-0.618165	-2.42744	-2.83647
AT5G60680	5.10944	0.268221	-0.372965	0.471393	-1.9323	-0.136697	-3.99687	-2.9465
AT5G24660	6.17462	0.145992	0	0	-1.82227	0.352753	-3.30201	-1.83647
AT2G27830	5.91968	-0.0269956	-0.0905094	-0.740502	-2.96511	-1.20181	-4.30201	-1.83647
AT1G49500	5.94439	-0.879035	-1.26293	0.53597	-1.64694	-1.8545	-4.30201	-1.51454
AT2G21185	4.7359	-0.24397	0	1.20936	-0.775802	-1.71861	-4.30201	-3.83647
AT5G57340	3.56494	1.28478	0	0	0.129764	-2.52135	-2.71705	-2.83647
AT4G09890	2.79716	1.17114	-0.0905094	0	-0.697226	-1.31085	-2.71705	-3.83647
AT2G28200	3.36132	1.08611	-0.262932	0	0.980412	-1.77047	-4.0262	-3.83647
AT1G80920	2.48132	0.404764	0	0	-0.285434	-2.65584	-3.99687	-2.9465
AT5G04950	2.73983	0.350519	-1.04439	0	-0.256366	-1.52302	-4.40989	-2.94434
AT1G75540	1.85295	0.346218	0	-0.0215518	-0.811154	-1.66668	-2.56498	-0.924872
AT5G58900	1.22137	0.164335	-0.262932	0	-1.49984	-2.37205	-2.95483	-0.666542
AT1G08360	1.12387	-0.271846	-0.262932	0.71893	0	-2.95702	-3.30201	-1.02911
AT1G07280	1.96477	-0.587539	0	0	-0.430747	-1.94916	-2.88683	-1.83647
AT1G49240	1.39317	-0.781077	-0.936512	0	0	-2.46516	-2.52744	-1.51454
AT2G20960	1.00284	-0.199674	0	0	0	-2.17147	-4.30201	-2.2515
AT1G04780	1.46541	-0.733323	0	-0.740502	0	-2.54581	-4.0262	-2.83647
AT3G10340	2.05756	0.0887295	0	0.694788	0	-4.09902	-4.0262	-2.2515
AT1G69260	2.74186	-0.0159105	0	0	-0.31687	-3.09902	-3.15752	-1.51454
AT3G08580	0.767698	1.93834	2.38724	-1.15554	-3.12891	0.29323	-3.88683	-0.136028
AT3G51550	1.9007	1.69552	1.32578	0	-4.31371	-0.136438	-1.79005	-1.51454
AT4G35100	2.26163	2.19881	1.21574	0	-3.22738	0.16738	-3.18957	-1.13915
AT3G53420	3.33935	1.91487	1.5611	0.471393	-2.71299	0.581432	-3.06487	-0.624572
AT2G26250	0.689423	3.87687	0.952006	2.83751	-4.31371	-1.18191	-4.30201	-1.51454
AT1G77500	-0.472835	2.11197	1.23343	2.36608	-3.12891	-2.06752	-3.88683	-1.83647
AT5G41670	0.35504	1.72722	0	1.79242	-2.27222	-2.08104	-3.88683	-0.836467
AT4G13940	3.02247	2.13551	1.8082	2.04318	-1.80277	1.02396	-2.95483	0.55585
AT2G30520	1.86314	2.03727	2.38543	3.08543	-2.05118	0.693751	-4.30201	-0.251505
AT4G34590	1.95336	3.16994	1.15353	4.48211	-0.222104	0.578079	-3.41204	-1.13915
AT5G43760	1.97365	1.82049	-0.00669585	3.67736	-0.21078	1.26272	-4.30201	-0.377036
AT1G25550	3.79718	4.42398	1.43924	2.57156	-0.106881	-2.10449	-4.30201	-2.2515
AT1G32640	2.88645	3.26131	3.1484	0	0.16257	-0.257266	-3.28453	-0.509839
AT4G01850	2.15694	2.39107	2.52458	-0.740502	0	-1.45632	-4.0262	-2.2515
AT1G74090	0.230551	-0.19974	5.80149	-2.20979	-3.32912	0.170112	0	-2.93369
AT1G18590	-0.605562	-1.07074	5.82891	0	-1.42556	-0.434566	-1.35641	-3.83647
AT1G74100	-0.968266	1.69286	7.55364	0	-0.890824	0.170495	-1.09591	0.0247031
AT3G45140	-0.0274161	0.825654	5.88321	0	0.319351	0.459455	-2.53299	-1.59221
AT2G25450	2.17898	2.33558	8.49122	0	-2.19267	-0.0570945	0	-1.02911
AT1G22610	0.926747	2.85292	5.2135	0	-0.0304187	1.25644	0	0.863972
AT2G05070	0.381716	2.38256	5.62265	-0.418574	-3.2319	1.91513	-0.630565	-0.251505
AT2G05100	0.454809	2.37662	5.33585	0	-2.2319	1.87666	-1.17422	-0.514539
AT5G09590	0.219348	7.07144	6.72343	0	0	-1.80049	0	0
AT1G56410	-2.74021	5.33737	5.01962	0	0	-3.95702	0	0
AT3G61850	1.60383	3.13889	3.04512	1.05736	0.579558	-3.07177	-1.09864	-1.2515
AT3G18710	0.592205	1.22764	4.39573	0	0.409741	-1.54798	0	-2.34872
AT3G06130	-1.5595	4.54831	5.22145	0	-2.15448	-0.89271	-3.88683	-2.83647
AT1G62480	0.649733	5.24462	4.65454	0.259498	-0.708447	0.272105	0	-3.83647
AT4G31500	1.04685	3.4189	4.19772	1.16639	-1.30412	1.18176	-2.47658	-2.2515
AT4G37410	2.32779	6.64797	2.56303	-1.15554	-4.15448	0.794621	0	3.68709
AT3G18290	3.56122	6.38642	1.49781	0	-4.31371	0.189123	-1.51236	0
AT1G60060	-1.27098	6.21571	1.9728	0	-1.30801	0.590624	0	0
AT2G36880	-0.159883	5.60381	1.66951	2.30928	-1.87529	-0.441461	0	0.525746
AT5G52870	1.70313	6.01902	0.825854	0	1.71929	-0.453539	-2.52744	0
AT4G14620	0.292155	5.50971	2.33267	0	1.11769	-2.60016	-2.99687	2.0077
AT3G30180	0.0897621	6.01189	0	0	-2.5036	-2.49013	0	0
AT3G16500	1.34491	4.98648	-1.26293	0	-3.04569	-4.19645	0	0
AT5G50160	-3.35607	5.2581	0	0	-2.81715	-0.367415	-1.97524	0
AT1G17360	-0.700863	3.51	0.737068	0	-3.15448	-1.52061	-4.0262	-1.2515
AT3G21240	-0.0824156	5.05666	0	0	-1.26239	-1.32238	-3.99471	0
AT2G22190	-0.667299	4.74815	-1.26293	0	-2.56952	-1.73681	-4.0262	0
AT1G21740	0.0544937	6.18902	0	4.80385	0	-2.45957	-1.17422	2.5898
AT2G23120	2.07076	3.49132	0	3.40738	0.26884	-3.01804	-3.88683	3.85003
AT5G42280	-3.28881	1.88243	3.62391	1.19893	-0.984588	-3.09902	-4.0262	2.76345
AT2G22680	-1.86052	2.86393	-0.00669585	1.64887	-0.829787	-2.06219	-1.49457	6.54183
AT2G01940	0.391549	2.72194	-0.936512	0	-1.8074	-0.472765	-2.88683	4.07642
AT4G37890	-0.486597	0.765042	0	0	-2.0867	0	-2.01584	4.87089
AT5G09620	0.813842	2.15209	2.52963	-0.930592	0.325792	0.367383	-0.677097	2.72833
AT5G16730	0.994513	1.1472	1.35775	0	0.130326	-1.3115	-2.39327	2.68709
AT1G13110	0.201653	0.391261	1.30693	-1.02939	1.03745	-1.17972	-1.80899	3.3665
AT1G22530	0.0950853	1.86752	1.96295	1.96634	0.102632	-1.44549	2.02665	3.43102
AT3G13980	-1.11666	1.18718	2.45926	0.959938	-0.0914691	-1.71861	1.41893	3.63114
AT3G55980	0.261613	0.656769	0.909491	0	0	-4.09902	0	2.29282
AT5G20730	-0.820007	0.498772	1.8636	0	-0.378862	-3.02976	-0.278959	4.19925
AT1G06760	-0.826123	4.0415	-1.26293	3.74969	-4.31371	-4.19645	0	12.5851
AT2G30620	-3.26767	3.52972	0.870868	4.55863	-4.31371	-1.87452	-4.0262	11.788
AT5G38200	-2.01062	-2.96869	0	0	-3.04569	0	0	5.36566
AT5G04530	1.10243	2.19162	0	0	3.13492	-0.307572	0	8.79539
AT5G62000	0.589068	0.821393	0.0634883	0	-1.53234	1.06973	0	11.6158
AT5G13630	0.144804	1.92521	7.48242	1.23899	-0.60739	0.975126	10.3699	-0.136989
AT5G17920	1.49165	8.70902	10.3463	0.844461	-1.07213	5.76371	9.31692	1.55585
AT3G03780	0.663922	6.03456	9.31792	-2.2226	-3.07514	7.15965	8.76408	-0.361538
[truncated: 46 more rows]

## Sheet: Fig. 2f
Merged enrichment of GO terms for 22-nt ct-siRNA source genes in eight selected mutants.
FDR_dcp2	FDR_dd4	FDR_ed4	FDR_es3	FDR_fd4	FDR_hd4	FDR_sd4	FDR_ud4	description_dcp2	description_dd4	description_ed4	description_es3	description_fd4	description_hd4	description_sd4	description_ud4	nn_dcp2	nn_dd4	nn_ed4	nn_es3	nn_fd4	nn_hd4	nn_sd4	nn_ud4	nodeFillColor_dcp2	nodeFillColor_dd4	nodeFillColor_ed4	nodeFillColor_es3	nodeFillColor_fd4	nodeFillColor_hd4	nodeFillColor_sd4	nodeFillColor_ud4	nodeSize_dcp2	nodeSize_dd4	nodeSize_ed4	nodeSize_es3	nodeSize_fd4	nodeSize_hd4	nodeSize_sd4	nodeSize_ud4	pValue_dcp2	pValue_dd4	pValue_ed4	pValue_es3	pValue_fd4	pValue_hd4	pValue_sd4	pValue_ud4
0.037763		0.0079828	0.038676	0.0028212			0.1023	chemical homeostasis		chemical homeostasis	chemical homeostasis	chemical homeostasis			chemical homeostasis	115		115	115	115			115	1.42294		2.09784	1.41256	2.54956			0.990107	6.63325		6	4.47214	6.32456			3.4641	0.0051509		0.0016675	0.012328	0.00043535			0.047735
0.14008	0.064969	0.00016879	0.053287	0.0050242				cellular carbohydrate biosynthetic process	cellular carbohydrate biosynthetic process	cellular carbohydrate biosynthetic process	cellular carbohydrate biosynthetic process	cellular carbohydrate biosynthetic process				173	173	173	173	173				0.853617	1.1873	3.77265	1.27338	2.29894				6.9282	5.2915	7.74597	4.89898	6.9282				0.037789	0.020255	1.6654e-05	0.017822	0.00094611
0.023949	0.028514	0.0037462	0.00078494	0.0038874	6.8109e-05			flavonol biosynthetic process	flavonol biosynthetic process	flavonol biosynthetic process	flavonol biosynthetic process	flavonol biosynthetic process	flavonol biosynthetic process			8	8	8	8	8	8			1.62071	1.54494	2.42641	3.10516	2.41034	4.16679			3.4641	2.82843	3.4641	3.4641	3.4641	4			0.0028213	0.0065305	0.00067599	8.9859e-05	0.00069102	2.8515e-06
0.04125		0.014306	0.0011562			0.046404		response to virus		response to virus	response to virus			response to virus		43		43	43			43		1.38458		1.84449	2.93696			1.33344		4.89898		4.47214	4.47214			2.82843		0.0060209		0.0033443	0.00015442			0.01625
0.85166	0.21312	0.043761	0.16742	0.12357				carbohydrate metabolic process	carbohydrate metabolic process	carbohydrate metabolic process	carbohydrate metabolic process	carbohydrate metabolic process				782	782	782	782	782				0.069735	0.671375	1.35891	0.776181	0.908074				10.3923	8.24621	10.7703	7.48331	10.198				0.76277	0.11516	0.011981	0.086437	0.056471
0.0016281				0.0052313				circadian rhythm				circadian rhythm				49				49				2.78833				2.28139				6				4.89898				9.7747e-05				0.0010488
0.20476	3.0021e-05	0.0019482	1.5409e-06	1.2668e-05	8.085e-07	6.9707e-08	0.0015226	regulation of developmental process	regulation of developmental process	regulation of developmental process	regulation of developmental process	regulation of developmental process	regulation of developmental process	regulation of developmental process	regulation of developmental process	273	273	273	273	273	273	273	273	0.688759	4.52257	2.71038	5.81222	4.8973	6.09232	7.15672	2.8174	8	8.24621	8.24621	8.24621	9.38083	8.7178	6.9282	6	0.067625	1.8025e-06	0.00029785	3.4588e-08	7.506e-07	1.9342e-08	4.0264e-09	0.00014128
0.026368		0.016739	0.026317	0.016247		0.079439	0.035772	aspartate family amino acid metabolic process		aspartate family amino acid metabolic process	aspartate family amino acid metabolic process	aspartate family amino acid metabolic process		aspartate family amino acid metabolic process	aspartate family amino acid metabolic process	64		64	64	64		64	64	1.57892		1.77628	1.57976	1.78923		1.09997	1.44646	5.65685		4.89898	4	4.89898		2.82843	3.4641	0.0032346		0.0040173	0.0071773	0.0041672		0.034127	0.010418
0.050434						0.049344		mucilage metabolic process						mucilage metabolic process		4						4		1.29728						1.30677		2.82843						2		0.0085753						0.017992
0.0016281				0.0052313				rhythmic process				rhythmic process				49				49				2.78833				2.28139				6				4.89898				9.7747e-05				0.0010488
0.18044	6.5635e-06	0.16405	0.032884	0.0076505		6.0974e-05	0.0032715	fruit development	fruit development	fruit development	fruit development	fruit development		fruit development	fruit development	459	459	459	459	459		459	459	0.743675	5.18287	0.785013	1.48302	2.11631		4.21486	2.48526	10	9.79796	8	6.9282	9.38083		6.63325	6.63325	0.056899	3.4652e-07	0.080947	0.0094112	0.0016555		7.4842e-06	0.00042158
5.0327e-34	6.6203e-11	1.0988e-34	1.3372e-09	6.0923e-32	1.7398e-06	8.2795e-06	1.3176e-11	response to stimulus	response to stimulus	response to stimulus	response to stimulus	response to stimulus	response to stimulus	response to stimulus	response to stimulus	3207	3207	3207	3207	3207	3207	3207	3207	33.2982	10.1791	33.9591	8.87381	31.2152	5.75951	5.08199	10.8802	32.7414	20.3961	27.7849	18.2209	27.4955	18.2209	11.6619	15.4919	3.9074e-37	1.3379e-13	9.7673e-38	1.6491e-12	4.9451e-35	4.5783e-08	8.3692e-07	1.2957e-13
0.45249								ion transport								345								0.344388								8								0.26815
0.0016281	0.0022636	4.0784e-08	0.00045904	6.3671e-07	0.24874		0.010703	secondary metabolic process	secondary metabolic process	secondary metabolic process	secondary metabolic process	secondary metabolic process	secondary metabolic process		secondary metabolic process	330	330	330	330	330	330		330	2.78833	2.64519	7.38951	3.33815	6.19606	0.604262		1.9705	10.583	7.74597	10.7703	7.48331	10.3923	5.65685		5.65685	9.8594e-05	0.00026245	1.5588e-09	4.6368e-05	3.0492e-08	0.10681		0.0023998
0.0061265		0.031713						response to desiccation		response to desiccation						18		18						2.21279		1.49876						4.47214		3.4641						0.00048993		0.0082595
0.13493	0.11116	0.13327		0.76843	0.51141	0.31499	0.11786	cell communication	cell communication	cell communication		cell communication	cell communication	cell communication	cell communication	206	206	206		206	206	206	206	0.869906	0.95405	0.875276		0.114395	0.291233	0.501702	0.928616	7.48331	5.2915	6		4	4	2.82843	4	0.030602	0.045609	0.057216		0.72727	0.34685	0.23937	0.058021
0.023949	0.028514	0.0037462	0.00078494	0.0038874	6.8109e-05			flavonol metabolic process	flavonol metabolic process	flavonol metabolic process	flavonol metabolic process	flavonol metabolic process	flavonol metabolic process			8	8	8	8	8	8			1.62071	1.54494	2.42641	3.10516	2.41034	4.16679			3.4641	2.82843	3.4641	3.4641	3.4641	4			0.0028213	0.0065305	0.00067599	8.9859e-05	0.00069102	2.8515e-06
0.026368		0.0041713		0.0044209				positive regulation of nitrogen compound metabolic process		positive regulation of nitrogen compound metabolic process		positive regulation of nitrogen compound metabolic process				64		64		64				1.57892		2.37973		2.35449				5.65685		5.2915		5.2915				0.0032346		0.00077493		0.00080993
0.011903	0.0050007	0.00022774	0.00107	3.8926e-05	0.44524	0.15414	0.006821	amine metabolic process	amine metabolic process	amine metabolic process	amine metabolic process	amine metabolic process	amine metabolic process	amine metabolic process	amine metabolic process	366	366	366	366	366	366	366	366	1.92435	2.30096	3.64256	2.97062	4.40976	0.351405	0.812085	2.16615	10.3923	7.74597	9.59166	7.48331	10	5.2915	4	6	0.0011552	0.00077074	2.3685e-05	0.000139	2.8166e-06	0.27865	0.08486	0.0011779
0.0051638								nitrate transport								10								2.28703								4								0.0003929
0.0023729		5.6794e-05	1.248e-05	2.8439e-10	0.0045896	1.0837e-05	0.012853	response to far red light		response to far red light	response to far red light	response to far red light	response to far red light	response to far red light	response to far red light	41		41	41	41	41	41	41	2.62472		4.2457	4.90379	9.54608	2.33823	4.9651	1.89098	5.65685		5.65685	5.2915	7.2111	4.47214	4.47214	3.4641	0.00015291		4.493e-06	5.0424e-07	6.6943e-12	0.00029746	1.1345e-06	0.002998
0.12645	3.0387e-08	0.0015259	0.00010097	3.8642e-05	0.16769	3.6445e-12	8.5912e-07	reproduction	reproduction	reproduction	reproduction	reproduction	reproduction	reproduction	reproduction	931	931	931	931	931	931	931	931	0.898096	7.51731	2.81646	3.99582	4.41294	0.775488	11.4384	6.06594	13.8564	12.9615	12.6491	10.583	13.5647	8.94427	10.198	9.79796	0.028274	1.0066e-09	0.00022245	7.2524e-06	2.7602e-06	0.050749	4.6049e-14	3.7642e-08
0.044851								positive regulation of signaling pathway								20								1.34823								4								0.006651
0.20476	0.00038783	0.0021301	0.16212	0.0023351	0.093297		0.0017597	protein localization in nucleus	protein localization in nucleus	protein localization in nucleus	protein localization in nucleus	protein localization in nucleus	protein localization in nucleus		protein localization in nucleus	40	40	40	40	40	40		40	0.688759	3.41136	2.6716	0.790157	2.6317	1.03013		2.75457	4	4.89898	4.89898	2.82843	4.89898	3.4641		4	0.068493	3.6133e-05	0.00033135	0.082244	0.00034496	0.019865		0.00017726
0.023949	0.028514	0.0037462	0.00078494	0.0038874	6.8109e-05			flavone biosynthetic process	flavone biosynthetic process	flavone biosynthetic process	flavone biosynthetic process	flavone biosynthetic process	flavone biosynthetic process			8	8	8	8	8	8			1.62071	1.54494	2.42641	3.10516	2.41034	4.16679			3.4641	2.82843	3.4641	3.4641	3.4641	4			0.0028213	0.0065305	0.00067599	8.9859e-05	0.00069102	2.8515e-06
0.020486	0.0021812	4.8854e-05	0.00042052	6.3366e-06	0.64359	0.12497	0.0037529	cellular amine metabolic process	cellular amine metabolic process	cellular amine metabolic process	cellular amine metabolic process	cellular amine metabolic process	cellular amine metabolic process	cellular amine metabolic process	cellular amine metabolic process	327	327	327	327	327	327	327	327	1.68854	2.66131	4.3111	3.37621	5.19815	0.19139	0.903203	2.42564	9.79796	7.74597	9.59166	7.48331	10	4.47214	4	6	0.0022586	0.00023804	3.8214e-06	4.2005e-05	3.6003e-07	0.51118	0.061444	0.00053198
0.0031716								response to high light intensity								43								2.49872								5.65685								0.00021669
0.53448		0.31861	0.29029		0.00080047			signal transmission		signal transmission	signal transmission		signal transmission			541		541	541		541			0.27207		0.496745	0.537166		3.09666			9.59166		8	6		9.16515			0.35726		0.21495	0.19939		4.4045e-05
0.017069	0.023436	0.00011438	0.013485	0.036184				indole glucosinolate metabolic process	indole glucosinolate metabolic process	indole glucosinolate metabolic process	indole glucosinolate metabolic process	indole glucosinolate metabolic process				7	7	7	7	7				1.76779	1.63011	3.94163	1.87015	1.44148				3.4641	2.82843	4	2.82843	2.82843				0.0018156	0.0049493	1.0269e-05	0.0028604	0.011014
0.054311	0.010804	0.00013004	0.027446	0.0010533		0.031901		sulfur amino acid biosynthetic process	sulfur amino acid biosynthetic process	sulfur amino acid biosynthetic process	sulfur amino acid biosynthetic process	sulfur amino acid biosynthetic process		sulfur amino acid biosynthetic process		34	34	34	34	34		34		1.26512	1.96643	3.88592	1.56152	2.97745		1.4962		4.47214	4	5.2915	3.4641	4.89898		2.82843		0.0095297	0.001946	1.2368e-05	0.0076393	0.00013641		0.010365
0.012412		0.0030472	0.044913	0.0031773		0.046404	0.014567	methionine metabolic process		methionine metabolic process	methionine metabolic process	methionine metabolic process		methionine metabolic process	methionine metabolic process	43		43	43	43		43	43	1.90615		2.5161	1.34762	2.49794		1.33344	1.83662	5.2915		4.89898	3.4641	4.89898		2.82843	3.4641	0.0012335		0.00049567	0.014568	0.00051579		0.01625	0.0034354
0.0049262	0.050613	9.7016e-05	0.086394	0.00058774		0.071703	0.028982	sulfur amino acid metabolic process	sulfur amino acid metabolic process	sulfur amino acid metabolic process	sulfur amino acid metabolic process	sulfur amino acid metabolic process		sulfur amino acid metabolic process	sulfur amino acid metabolic process	58	58	58	58	58		58	58	2.30749	1.29574	4.01316	1.06352	3.23082		1.14447	1.53787	6	4	6	3.4641	5.65685		2.82843	3.4641	0.00037099	0.013256	8.2787e-06	0.031998	6.6788e-05		0.028474	0.0079551
0.039445		6.2125e-05	0.0028022	4.7059e-07				glucosinolate biosynthetic process		glucosinolate biosynthetic process	glucosinolate biosynthetic process	glucosinolate biosynthetic process				30		30	30	30				1.40401		4.20673	2.5525	6.32736				4.47214		5.2915	4	6				0.0055431		5.0805e-06	0.00042458	2.139e-08
0.039445		6.2125e-05	0.0028022	4.7059e-07				glycosinolate biosynthetic process		glycosinolate biosynthetic process	glycosinolate biosynthetic process	glycosinolate biosynthetic process				30		30	30	30				1.40401		4.20673	2.5525	6.32736				4.47214		5.2915	4	6				0.0055431		5.0805e-06	0.00042458	2.139e-08
0.039495	0.040249		0.022794					negative regulation of multicellular organismal process	negative regulation of multicellular organismal process		negative regulation of multicellular organismal process					10	10		10					1.40346	1.39525		1.64218					3.4641	2.82843		2.82843					0.0057035	0.010279		0.0059863
1.3662e-09	0.054448	2.4102e-16	0.00013866	1.087e-11	0.12031	0.038176	0.0004752	response to biotic stimulus	response to biotic stimulus	response to biotic stimulus	response to biotic stimulus	response to biotic stimulus	response to biotic stimulus	response to biotic stimulus	response to biotic stimulus	550	550	550	550	550	550	550	550	8.86449	1.26402	15.6179	3.85804	10.9638	0.919689	1.41821	3.32312	15.0997	8	14.5602	8.94427	13.5647	7.48331	5.2915	7.48331	1.6971e-11	0.01452	3.6421e-18	1.105e-05	1.6764e-13	0.029654	0.012542	3.613e-05
0.83987		0.92509	0.88406	0.82744		0.72452		protein metabolic process		protein metabolic process	protein metabolic process	protein metabolic process		protein metabolic process		3147		3147	3147	3147		3147		0.0757878		0.0338141	0.0535164	0.0822627		0.139948		21.5407		16.1245	11.3137	16.6132		7.2111		0.74532		0.89878	0.85827	0.79469		0.68267
0.081988	0.15206	0.00029436	0.02302	0.0057568				carbohydrate biosynthetic process	carbohydrate biosynthetic process	carbohydrate biosynthetic process	carbohydrate biosynthetic process	carbohydrate biosynthetic process				227	227	227	227	227				1.08625	0.81799	3.53112	1.6379	2.23982				8	5.2915	8.24621	5.65685	7.48331				0.016105	0.06926	3.1483e-05	0.0060714	0.0011674
0.07733	3.2719e-09	0.00042846	4.5808e-06	2.6587e-05	0.0050716	2.0898e-12	4.5106e-08	organ development	organ development	organ development	organ development	organ development	organ development	organ development	organ development	719	719	719	719	719	719	719	719	1.11165	8.4852	3.36809	5.33906	4.57533	2.29485	11.6799	7.34576	12.6491	12.3288	11.8322	10.3923	12.49	9.59166	9.79796	9.59166	0.01483	8.135e-11	5.1034e-05	1.6003e-07	1.8343e-06	0.00033973	1.0977e-14	1.3585e-09
0.00017286			0.49763			0.26722		seedling development			seedling development			seedling development		46			46			46		3.7623			0.303091			0.573137		6.32456			2			2		8.4552e-06			0.42447			0.18859
2.1923e-11	0.028051	1.5944e-05		0.0014309				response to chitin	response to chitin	response to chitin		response to chitin				104	104	104		104				10.6591	1.55205	4.79741		2.84438				10	4.89898	7.2111		6.32456				1.5319e-13	0.0061561	1.0857e-06		0.00019236
0.031892	0.033725	0.0051884		0.0051623	0.055695	0.0033613	0.008322	regulation of cellular carbohydrate metabolic process	regulation of cellular carbohydrate metabolic process	regulation of cellular carbohydrate metabolic process		regulation of cellular carbohydrate metabolic process	regulation of cellular carbohydrate metabolic process	regulation of cellular carbohydrate metabolic process	regulation of cellular carbohydrate metabolic process	9	9	9		9	9	9	9	1.49632	1.47204	2.28496		2.28716	1.25418	2.4735	2.07977	3.4641	2.82843	3.4641		3.4641	2.82843	2.82843	2.82843	0.0041103	0.0083092	0.00099618		0.0010182	0.0069952	0.00071594	0.0017159
0.016102								positive regulation of cell communication								23								1.79311								4.47214								0.0016377
0.039495		0.0068388	0.022794				0.0097383	L-phenylalanine metabolic process		L-phenylalanine metabolic process	L-phenylalanine metabolic process				L-phenylalanine metabolic process	10		10	10				10	1.40346		2.16502	1.64218				2.01152	3.4641		3.4641	2.82843				2.82843	0.0057035		0.0013982	0.0059863				0.0021349
0.20476	0.03011	0.00012674	0.010633	0.00013897	0.043292		0.050134	pigment biosynthetic process	pigment biosynthetic process	pigment biosynthetic process	pigment biosynthetic process	pigment biosynthetic process	pigment biosynthetic process		pigment biosynthetic process	76	76	76	76	76	76		76	0.688759	1.52128	3.8971	1.97334	3.85707	1.36359		1.29987	4.89898	4.47214	6.32456	4.47214	6.32456	4.47214		3.4641	0.074737	0.0070445	1.1941e-05	0.0021545	1.2747e-05	0.0048678		0.016539
0.25759	0.093264	1.5944e-05	0.010633	0.064003	0.0070805		0.017361	flavonoid biosynthetic process	flavonoid biosynthetic process	flavonoid biosynthetic process	flavonoid biosynthetic process	flavonoid biosynthetic process	flavonoid biosynthetic process		flavonoid biosynthetic process	46	46	46	46	46	46		46	0.589064	1.03029	4.79741	1.97334	1.1938	2.14994		1.76044	4	3.4641	6	4	4	4.47214		3.4641	0.1024	0.035915	1.102e-06	0.0021778	0.023717	0.000513		0.0041612
2.1871e-07	0.031347	1.2395e-05	4.4253e-05	0.00041325	0.07799	0.02068	0.0098932	cellular response to endogenous stimulus	cellular response to endogenous stimulus	cellular response to endogenous stimulus	cellular response to endogenous stimulus	cellular response to endogenous stimulus	cellular response to endogenous stimulus	cellular response to endogenous stimulus	cellular response to endogenous stimulus	254	254	254	254	254	254	254	254	6.66014	1.5038	4.90675	4.35406	3.38379	1.10796	1.68446	2.00466	11.3137	6.32456	9.16515	7.48331	8.48528	6	4.47214	5.2915	4.9243e-09	0.0073662	7.8226e-07	2.4336e-06	4.26e-05	0.011869	0.0060098	0.0021928
0.0041658						0.26332	0.34445	secretion						secretion	secretion	45						45	45	2.3803						0.579511	0.462878	5.65685						2	2	0.00030079						0.1849	0.27254
0.0023729								response to hydrogen peroxide								41								2.62472								5.65685								0.00015291
0.0082891	2.3208e-08	0.0035236	0.00025222	6.5917e-08	0.089122	3.7006e-10	9.3673e-10	post-embryonic development	post-embryonic development	post-embryonic development	post-embryonic development	post-embryonic development	post-embryonic development	post-embryonic development	post-embryonic development	884	884	884	884	884	884	884	884	2.08149	7.63436	2.45302	3.59822	7.181	1.05002	9.43172	9.02838	14.6969	12.8062	12.1655	10.198	14.4222	9.16515	9.59166	10.583	0.00070792	7.2075e-10	0.00062015	2.2929e-05	2.1937e-09	0.018123	7.3478e-12	2.1728e-11
0.0029366		1.3086e-05	0.011065	1.4853e-09			0.011053	defense response to bacterium		defense response to bacterium	defense response to bacterium	defense response to bacterium			defense response to bacterium	193		193	193	193			193	2.53216		4.88319	1.95603	8.8282			1.95653	8.7178		8.48528	5.65685	9.79796			4.89898	0.00019608		8.4915e-07	0.0022851	4.2195e-11			0.0024925
0.0045214	0.50657	6.2276e-08	0.107	1.085e-08	0.046384	0.39146	0.046039	defense response	defense response	defense response	defense response	defense response	defense response	defense response	defense response	637	637	637	637	637	637	637	637	2.34472	0.295364	7.20568	0.97062	7.96456	1.33363	0.40731	1.33688	13.1149	6.63325	12.9615	7.2111	13.2665	8.48528	4	6.32456	0.00033349	0.42371	2.6017e-09	0.042872	3.1706e-10	0.005464	0.32645	0.014923
9.5075e-10	0.0011917	1.5956e-05		0.00080074		0.27035	0.0024688	response to carbohydrate stimulus	response to carbohydrate stimulus	response to carbohydrate stimulus		response to carbohydrate stimulus		response to carbohydrate stimulus	response to carbohydrate stimulus	177	177	177		177		177	177	9.02193	2.92383	4.79707		3.09651		0.568071	2.60752	10.9545	6.63325	8.24621		7.48331		2.82843	5.2915	9.6259e-12	0.00012277	1.1347e-06		9.3593e-05		0.1913	0.00026406
1.2166e-06		5.0068e-08		0.0006343				response to heat		response to heat		response to heat				131		131		131				5.91484		7.30044		3.1977				9.16515		8.48528		6.9282				3.4006e-08		2.0472e-09		7.2595e-05
0.033077	9.2382e-05	3.3385e-05	3.3241e-05	0.00046345			0.0024448	callose deposition in cell wall	callose deposition in cell wall	callose deposition in cell wall	callose deposition in cell wall	callose deposition in cell wall			callose deposition in cell wall	18	18	18	18	18			18	1.48048	4.03441	4.47644	4.47833	3.334			2.61175	4	4.47214	4.89898	4.47214	4.47214			3.4641	0.0044674	6.8856e-06	2.4928e-06	1.7534e-06	5.0188e-05			0.00025835
0.20476	0.0023111	0.002376	0.083136	0.0026139	0.1641		0.004712	nuclear transport	nuclear transport	nuclear transport	nuclear transport	nuclear transport	nuclear transport		nuclear transport	57	57	57	57	57	57		57	0.688759	2.63618	2.62416	1.08021	2.58271	0.78488		2.3268	4.47214	4.89898	5.2915	3.4641	5.2915	3.4641		4	0.069791	0.00027274	0.00038015	0.030605	0.00039775	0.049271		0.00069829
2.0246e-33	1.777e-10	8.1702e-32	2.938e-09	5.1216e-25	0.00014794	5.1231e-06	9.4725e-11	response to chemical stimulus	response to chemical stimulus	response to chemical stimulus	response to chemical stimulus	response to chemical stimulus	response to chemical stimulus	response to chemical stimulus	response to chemical stimulus	1710	1710	1710	1710	1710	1710	1710	1710	32.6937	9.7503	31.0878	8.53195	24.2906	3.82992	5.29047	10.0235	26.8328	16.3707	22.891	14.8324	21.9089	13.8564	9.79796	12.8062	3.1437e-36	3.1273e-12	1.4525e-34	9.8921e-12	1.2471e-27	6.9015e-06	4.7162e-07	1.831e-12
0.0041658						0.26332	0.34445	secretion by cell						secretion by cell	secretion by cell	45						45	45	2.3803						0.579511	0.462878	5.65685						2	2	0.00030079						0.1849	0.27254
3.5977e-07	0.023951	2.6298e-07	0.00010467	0.00022221	0.083392	0.0014033	3.0339e-05	cellular response to chemical stimulus	cellular response to chemical stimulus	cellular response to chemical stimulus	cellular response to chemical stimulus	cellular response to chemical stimulus	cellular response to chemical stimulus	cellular response to chemical stimulus	cellular response to chemical stimulus	361	361	361	361	361	361	361	361	6.44398	1.62067	6.58007	3.98019	3.65324	1.07887	2.85285	4.518	12.49	7.2111	10.7703	8	9.59166	6.63325	5.65685	7.2111	8.9384e-09	0.0051077	1.1922e-08	7.7532e-06	2.1464e-05	0.016359	0.0002381	1.7593e-06
7.4155e-07	0.024042	5.6946e-06	0.00035915	4.5432e-07			0.00013601	response to cold	response to cold	response to cold	response to cold	response to cold			response to cold	241	241	241	241	241			241	6.12986	1.61904	5.24453	3.44473	6.34264			3.86642	10.9545	6.32456	9.16515	6.9282	9.59166			6.32456	1.9575e-08	0.0051518	3.2902e-07	3.5068e-05	1.9334e-08			8.4132e-06
1.3646e-10	0.085454	1.4273e-11	0.00031096	3.5917e-10			0.00015004	response to temperature stimulus	response to temperature stimulus	response to temperature stimulus	response to temperature stimulus	response to temperature stimulus			response to temperature stimulus	359	359	359	359	359			359	9.86498	1.06827	10.8455	3.5073	9.4447			3.82378	13.5647	6.63325	12	7.74597	11.6619			6.9282	1.1655e-12	0.028082	3.2987e-13	2.9665e-05	9.3292e-12			9.4744e-06
0.0031498		0.0018018	0.0029658	8.7424e-06		0.00071122		response to red light		response to red light	response to red light	response to red light		response to red light		54		54	54	54		54		2.50171		2.7443	2.52785	5.05837		3.14799		6		5.2915	4.47214	6.32456		4		0.00021276		0.00027067	0.00045603	5.1092e-07		0.00010527
0.00084397		0.00025258	0.0010553	1.2017e-09	0.1169	0.00059224	0.071257	response to red or far red light		response to red or far red light	response to red or far red light	response to red or far red light	response to red or far red light	response to red or far red light	response to red or far red light	159		159	159	159	159	159	159	3.07367		3.59761	2.97664	8.9202	0.932181	3.2275	1.14717	8.48528		7.48331	6	9.38083	4.89898	4.89898	4	4.7834e-05		2.6662e-05	0.00012791	3.3164e-11	0.028179	8.6591e-05	0.026171
0.09343				0.10821		0.13072	0.17537	detection of chemical stimulus				detection of chemical stimulus		detection of chemical stimulus	detection of chemical stimulus	15				15		15	15	1.02951				0.965737		0.883647	0.756033	3.4641				2.82843		2	2	0.018715				0.048571		0.065834	0.10057
0.078337				0.039813		0.23421	0.07414	detection of stimulus				detection of stimulus		detection of stimulus	detection of stimulus	38				38		38	38	1.10603				1.39997		0.630396	1.12994	4.47214				4		2	2.82843	0.015144				0.012442		0.15854	0.029331
0.019369		0.00086004			0.041951			cellular response to ethylene stimulus		cellular response to ethylene stimulus			cellular response to ethylene stimulus			47		47			47			1.7129		3.06548			1.37726			5.2915		5.2915			4			0.0021053		0.00011085			0.0046668
0.021458		0.0033197		0.00081815				positive regulation of macromolecule biosynthetic process		positive regulation of macromolecule biosynthetic process		positive regulation of macromolecule biosynthetic process				61		61		61				1.66841		2.4789		3.08717				5.65685		5.2915		5.65685				0.0023824		0.00057836		9.639e-05
0.011278	0.018068	0.0016751		0.001811	0.030957	0.0017014	0.0048497	regulation of carbohydrate biosynthetic process	regulation of carbohydrate biosynthetic process	regulation of carbohydrate biosynthetic process		regulation of carbohydrate biosynthetic process	regulation of carbohydrate biosynthetic process	regulation of carbohydrate biosynthetic process	regulation of carbohydrate biosynthetic process	6	6	6		6	6	6	6	1.94775	1.7431	2.77597		2.74208	1.50924	2.7692	2.31429	3.4641	2.82843	3.4641		3.4641	2.82843	2.82843	2.82843	0.0010683	0.0035724	0.00025014		0.00025578	0.0029994	0.00030097	0.00072495
1.7663e-08	1.6898e-10	5.1285e-19	5.599e-07	7.6252e-12	1.3472e-17	1.4297e-08	1.7369e-11	regulation of biosynthetic process	regulation of biosynthetic process	regulation of biosynthetic process	regulation of biosynthetic process	regulation of biosynthetic process	regulation of biosynthetic process	regulation of biosynthetic process	regulation of biosynthetic process	1540	1540	1540	1540	1540	1540	1540	1540	7.75294	9.77216	18.29	6.25189	11.1177	16.8706	7.84475	10.7602	20.9762	15.8745	20.0998	13.5647	18.5472	17.088	10.3923	12.6491	3.1541e-10	2.5129e-12	3.647e-21	6.9124e-09	1.0522e-13	6.7092e-20	6.4518e-10	2.9098e-13
0.037763		0.0061358		0.0016695				positive regulation of macromolecule metabolic process		positive regulation of macromolecule metabolic process		positive regulation of macromolecule metabolic process				69		69		69				1.42294		2.21213		2.77741				5.65685		5.2915		5.65685				0.0051601		0.0012163		0.00023173
0.38478	0.0055273	0.014884	0.090826	5.7555e-05	0.64485		0.0036548	cellular macromolecule localization	cellular macromolecule localization	cellular macromolecule localization	cellular macromolecule localization	cellular macromolecule localization	cellular macromolecule localization		cellular macromolecule localization	258	258	258	258	258	258		258	0.41479	2.25748	1.82729	1.04179	4.23991	0.190538		2.43714	7.2111	6.9282	7.48331	5.2915	8.94427	4		5.65685	0.20519	0.00086973	0.0035456	0.035678	4.298e-06	0.51295		0.00049924
2.5975e-05		0.0014708	0.033243	0.0079923	0.082691		0.071727	negative regulation of signaling pathway		negative regulation of signaling pathway	negative regulation of signaling pathway	negative regulation of signaling pathway	negative regulation of signaling pathway		negative regulation of signaling pathway	37		37	37	37	37		37	4.58544		2.83246	1.4783	2.09733	1.08254		1.14432	6.32456		4.89898	3.4641	4.47214	3.4641		2.82843	9.9189e-07		0.0002131	0.0096632	0.001758	0.016123		0.027914
0.020161		0.052187	0.11105	0.0043469			0.27904	positive regulation of biological process		positive regulation of biological process	positive regulation of biological process	positive regulation of biological process			positive regulation of biological process	218		218	218	218			218	1.69549		1.28243	0.954474	2.36182			0.554329	8.48528		6.63325	4.89898	7.48331			3.4641	0.0022071		0.015169	0.047113	0.00079035			0.19885
0.35077	0.0083714	0.036883	0.32272	0.0030579	0.23821		0.0097383	protein import	protein import	protein import	protein import	protein import	protein import		protein import	77	77	77	77	77	77		77	0.454983	2.0772	1.43317	0.491178	2.51457	0.623036		2.01152	4.47214	4.89898	4.89898	2.82843	5.65685	3.4641		4	0.1793	0.0013692	0.0098355	0.23398	0.00049394	0.1003		0.0021459
0.15758	0.15405	0.024575		0.50341	0.70352	0.20598	0.052287	response to extracellular stimulus	response to extracellular stimulus	response to extracellular stimulus		response to extracellular stimulus	response to extracellular stimulus	response to extracellular stimulus	response to extracellular stimulus	140	140	140		140	140	140	140	0.802486	0.812338	1.60951		0.298081	0.152724	0.686171	1.28161	6.32456	4.47214	6		4	2.82843	2.82843	4	0.046492	0.071355	0.0062038		0.42945	0.60254	0.13253	0.017317
0.087652	0.042114	0.00031043		0.014177	0.40502	0.35631	0.0069409	response to external stimulus	response to external stimulus	response to external stimulus		response to external stimulus	response to external stimulus	response to external stimulus	response to external stimulus	229	229	229		229	229	229	229	1.05724	1.37557	3.50804		1.84842	0.392518	0.448166	2.15858	8	6	8.24621		7.2111	4.47214	2.82843	5.2915	0.017353	0.010855	3.5188e-05		0.0035457	0.23691	0.27793	0.0012164
0.017069								regulation of organic acid transport								7								1.76779								3.4641								0.0018156
0.062254								inorganic anion transport								49								1.20583								4.89898								0.011358
0.15609								anion transport								67								0.806616								4.89898								0.0454
1	1	1	1	0.98634		0.98695		cellular macromolecule metabolic process	cellular macromolecule metabolic process	cellular macromolecule metabolic process	cellular macromolecule metabolic process	cellular macromolecule metabolic process		cellular macromolecule metabolic process		3667	3667	3667	3667	3667		3667		0	0	0	0	0.00597284		0.00570682		21.4476	12.6491	15.3623	10	16.8523		6.32456		0.9962	0.99726	0.99978	0.99968	0.97988		0.97804
1	0.6435	1	0.98949	0.60909	0.98732	0.97548		nucleobase, nucleoside, nucleotide and nucleic acid metabolic process	nucleobase, nucleoside, nucleotide and nucleic acid metabolic process	nucleobase, nucleoside, nucleotide and nucleic acid metabolic process	nucleobase, nucleoside, nucleotide and nucleic acid metabolic process	nucleobase, nucleoside, nucleotide and nucleic acid metabolic process	nucleobase, nucleoside, nucleotide and nucleic acid metabolic process	nucleobase, nucleoside, nucleotide and nucleic acid metabolic process		1104	1104	1104	1104	1104	1104	1104		0	0.191449	0	0.00458831	0.215316	0.00554093	0.0107822		9.16515	8.24621	6.9282	5.2915	10.198	6.32456	2.82843		0.99996	0.57689	0.99949	0.9795	0.5557	0.96016	0.96315
0.95099	0.22772	0.43945	0.49749	0.27368	1	0.98676	0.7201	primary metabolic process	primary metabolic process	primary metabolic process	primary metabolic process	primary metabolic process	primary metabolic process	primary metabolic process	primary metabolic process	5719	5719	5719	5719	5719	5719	5719	5719	0.0218218	0.642601	0.357093	0.303219	0.562752	0	0.00578631	0.142604	28.7054	20	23.6643	16.7332	24.1661	15.3623	8.48528	12.3288	0.90633	0.12824	0.33671	0.42323	0.18016	0.99931	0.97608	0.68948
0.01492		0.0032606	0.00107	0.0033636			0.044075	photosynthesis, light harvesting in photosystem II		photosynthesis, light harvesting in photosystem II	photosynthesis, light harvesting in photosystem II	photosynthesis, light harvesting in photosystem II			photosynthesis, light harvesting in photosystem II	2		2	2	2			2	1.82624		2.48671	2.97062	2.47319			1.35581	2.82843		2.82843	2.82843	2.82843			2	0.0015059		0.00055937	0.0001417	0.00056788			0.014029
3.2188e-05		0.0016709	0.03537	0.0088618	0.086712		0.07414	negative regulation of cell communication		negative regulation of cell communication	negative regulation of cell communication	negative regulation of cell communication	negative regulation of cell communication		negative regulation of cell communication	38		38	38	38	38		38	4.49231		2.77704	1.45137	2.05248	1.06192		1.12994	6.32456		4.89898	3.4641	4.47214	3.4641		2.82843	1.2995e-06		0.00024804	0.010401	0.0019853	0.017322		0.029331
0.00010784	0.00022631	0.0073854	0.016314	0.0075005		0.063842	0.0037529	response to brassinosteroid stimulus	response to brassinosteroid stimulus	response to brassinosteroid stimulus	response to brassinosteroid stimulus	response to brassinosteroid stimulus		response to brassinosteroid stimulus	response to brassinosteroid stimulus	53	53	53	53	53		53	53	3.96722	3.6453	2.13163	1.78743	2.12491		1.19489	2.42564	6.63325	5.2915	4.89898	4	4.89898		2.82843	4	4.8561e-06	1.8976e-05	0.0015296	0.003662	0.0015893		0.024085	0.00052906
2.2122e-06	0.040249	2.9496e-05	1.5466e-05	0.00034102	0.049008	0.014431	0.0067837	cellular response to hormone stimulus	cellular response to hormone stimulus	cellular response to hormone stimulus	cellular response to hormone stimulus	cellular response to hormone stimulus	cellular response to hormone stimulus	cellular response to hormone stimulus	cellular response to hormone stimulus	227	227	227	227	227	227	227	227	5.65518	1.39525	4.53024	4.81061	3.46722	1.30973	1.8407	2.16853	10.583	6	8.7178	7.48331	8.24621	6	4.47214	5.2915	7.0418e-08	0.010291	2.1761e-06	6.4226e-07	3.46e-05	0.0059208	0.003751	0.0011564
0.14008	3.4019e-06	0.13621	0.05071	0.0048892		0.00022224	0.00663	seed development	seed development	seed development	seed development	seed development		seed development	seed development	438	438	438	438	438		438	438	0.853617	5.46828	0.86579	1.2949	2.31076		3.65318	2.17849	10	9.79796	8	6.63325	9.38083		6.32456	6.32456	0.036197	1.4763e-07	0.058601	0.016562	0.00091276		3.0086e-05	0.0011107
0.050434	5.8162e-08	0.0023219	5.0032e-05	5.2593e-07	0.098474	1.0229e-11	6.4145e-08	reproductive structure development	reproductive structure development	reproductive structure development	reproductive structure development	reproductive structure development	reproductive structure development	reproductive structure development	reproductive structure development	735	735	735	735	735	735	735	735	1.29728	7.23536	2.63415	4.30075	6.27907	1.00668	10.9902	7.19284	12.9615	12	11.4891	10	13.2665	8.48528	9.59166	9.59166	0.0083467	2.0471e-09	0.00036531	2.8077e-06	2.4333e-08	0.021085	1.6617e-13	2.0665e-09
0.47654	0.019973	0.07245	0.065609	0.0044209	0.91826		0.039394	macromolecule localization	macromolecule localization	macromolecule localization	macromolecule localization	macromolecule localization	macromolecule localization		macromolecule localization	521	521	521	521	521	521		521	0.321898	1.69957	1.13996	1.18304	2.35449	0.0370365		1.40457	9.59166	8.24621	8.94427	6.9282	10	4.47214		6	0.29268	0.0040317	0.024214	0.023117	0.00081097	0.87432		0.011676
0.18615	0.0023663	0.010191	0.12796	0.00053874	0.91626	0.47362	0.04439	localization	localization	localization	localization	localization	localization	localization	localization	1566	1566	1566	1566	1566	1566	1566	1566	0.730144	2.62592	1.99177	0.89293	3.26862	0.037979	0.324573	1.35272	17.088	13.1149	14.8324	10.198	15.748	8.48528	5.65685	8.7178	0.05911	0.00028171	0.0022013	0.05486	5.9472e-05	0.87133	0.41535	0.014186
0.53448		0.31861	0.29029		0.00080047			signaling process		signaling process	signaling process		signaling process			541		541	541		541			0.27207		0.496745	0.537166		3.09666			9.59166		8	6		9.16515			0.35726		0.21495	0.19939		4.4045e-05
0.0004834	0.00070326	3.2609e-10	7.8737e-05	1.3027e-11		0.023616	0.0067837	sulfur metabolic process	sulfur metabolic process	sulfur metabolic process	sulfur metabolic process	sulfur metabolic process		sulfur metabolic process	sulfur metabolic process	166	166	166	166	166		166	166	3.3157	3.15288	9.48666	4.10382	10.8852		1.62679	2.16853	8.7178	6.63325	9.59166	6.63325	10		4	4.89898	2.5521e-05	6.9161e-05	9.8551e-12	5.2138e-06	2.1147e-13		0.0069058	0.0011627
0.0097194		0.01122		0.00082234				positive regulation of cellular metabolic process		positive regulation of cellular metabolic process		positive regulation of cellular metabolic process				78		78		78				2.01236		1.95002		3.08495				6.32456		5.2915		6				0.00085271		0.0024833		9.8788e-05
0.049293								negative regulation of ethylene mediated signaling pathway								11								1.30722								3.4641								0.0076179
0.26107								regulation of localization								30								0.58325								3.4641								0.10928
0.24853	0.008648	0.071019	8.7909e-05	0.032311	0.19471	4.1773e-07	4.3622e-06	post-embryonic organ development	post-embryonic organ development	post-embryonic organ development	post-embryonic organ development	post-embryonic organ development	post-embryonic organ development	post-embryonic organ development	post-embryonic organ development	202	202	202	202	202	202	202	202	0.604629	2.06309	1.14863	4.05597	1.49065	0.710603	6.3791	5.36029	6.9282	6.32456	6.32456	6.9282	6.63325	4.89898	6.32456	6.63325	0.095706	0.0014506	0.022531	6.0115e-06	0.0094415	0.073367	2.7899e-08	2.0237e-07
0.032373	0.038822	0.0016294	0.016314	0.0075005	0.14995	3.6596e-05	0.0004752	stamen development	stamen development	stamen development	stamen development	stamen development	stamen development	stamen development	stamen development	53	53	53	53	53	53	53	53	1.48982	1.41093	2.78798	1.78743	2.12491	0.824042	4.43657	3.32312	5.2915	4	5.2915	4	4.89898	3.4641	4.47214	4.47214	0.0042225	0.0097255	0.00024042	0.003662	0.0015893	0.041118	4.1616e-06	3.5423e-05
1	0.97924	1	0.98853	0.97639		0.92185		macromolecule metabolic process	macromolecule metabolic process	macromolecule metabolic process	macromolecule metabolic process	macromolecule metabolic process		macromolecule metabolic process		4086	4086	4086	4086	4086		4086		0	0.00911065	0	0.00500932	0.0103761		0.0353399		22.891	14.4222	17.3205	12.1655	18.1108		7.48331		0.99497	0.96708	0.99535	0.97744	0.96705		0.90521
1.7663e-08	1.6898e-10	5.1285e-19	5.599e-07	7.6252e-12	1.3472e-17	1.4297e-08	1.7369e-11	regulation of cellular biosynthetic process	regulation of cellular biosynthetic process	regulation of cellular biosynthetic process	regulation of cellular biosynthetic process	regulation of cellular biosynthetic process	regulation of cellular biosynthetic process	regulation of cellular biosynthetic process	regulation of cellular biosynthetic process	1540	1540	1540	1540	1540	1540	1540	1540	7.75294	9.77216	18.29	6.25189	11.1177	16.8706	7.84475	10.7602	20.9762	15.8745	20.0998	13.5647	18.5472	17.088	10.3923	12.6491	3.1541e-10	2.5129e-12	3.647e-21	6.9124e-09	1.0522e-13	6.7092e-20	6.4518e-10	2.9098e-13
0.0018538		4.11e-06	0.013887	2.319e-11	0.048705	0.0005451	0.021499	response to blue light		response to blue light	response to blue light	response to blue light	response to blue light	response to blue light	response to blue light	50		50	50	50	50	50	50	2.73195		5.38616	1.85739	10.6347	1.31243	3.26352	1.66758	6		6.32456	4	7.74597	4	4	3.4641	0.00011514		2.2285e-07	0.0029614	3.9528e-13	0.0058259	7.7731e-05	0.0052639
0.00011919	0.0011917	3.2934e-11	0.00052827	2.0121e-05	0.07799		0.00048574	aromatic compound biosynthetic process	aromatic compound biosynthetic process	aromatic compound biosynthetic process	aromatic compound biosynthetic process	aromatic compound biosynthetic process	aromatic compound biosynthetic process		aromatic compound biosynthetic process	177	177	177	177	177	177		177	3.92377	2.92383	10.4823	3.27714	4.69636	1.10796		3.3136	9.16515	6.63325	10	6.32456	8.24621	5.2915		5.65685	5.5522e-06	0.00012277	7.9043e-13	5.5139e-05	1.2575e-06	0.014646		3.7557e-05
2.8232e-05		0.082993	0.081936	0.07762	0.16994		0.22895	regulation of cell communication		regulation of cell communication	regulation of cell communication	regulation of cell communication	regulation of cell communication		regulation of cell communication	98		98	98	98	98		98	4.54927		1.08096	1.08653	1.11002	0.769693		0.64025	8		4.89898	4	4.89898	4		2.82843	1.1179e-06		0.028992	0.029887	0.029927	0.053687		0.15165
0.039445	0.044602	0.00050324		0.00058293	0.011174	7.7365e-05	0.00067026	regulation of secondary metabolic process	regulation of secondary metabolic process	regulation of secondary metabolic process		regulation of secondary metabolic process	regulation of secondary metabolic process	regulation of secondary metabolic process	regulation of secondary metabolic process	30	30	30		30	30	30	30	1.40401	1.35065	3.29823		3.23438	1.95181	4.11146	3.17376	4.47214	3.4641	4.89898		4.89898	4	4	4	0.0055431	0.011543	6.2625e-05		6.5296e-05	0.00086876	9.915e-06	5.6143e-05
0.00010889	5.1423e-06	7.6874e-08	0.0067744	0.00081815	6.4205e-08		0.047046	response to salicylic acid stimulus	response to salicylic acid stimulus	response to salicylic acid stimulus	response to salicylic acid stimulus	response to salicylic acid stimulus	response to salicylic acid stimulus		response to salicylic acid stimulus	135	135	135	135	135	135		135	3.96303	5.28884	7.11422	2.16913	3.08717	7.19243		1.32747	8.48528	7.2111	8.48528	5.2915	6.9282	7.74597		4	4.9878e-06	2.3409e-07	3.3483e-09	0.0012013	9.7108e-05	1.152e-09		0.015353
0.012412		0.014306						hyperosmotic salinity response		hyperosmotic salinity response						43		43						1.90615		1.84449						5.2915		4.47214						0.0012335		0.0033443
1.7817e-05	0.00022631	6.6614e-08	0.0074646	2.7027e-08				response to salt stress	response to salt stress	response to salt stress	response to salt stress	response to salt stress				360	360	360	360	360				4.74917	3.6453	7.17643	2.12699	7.5682				11.8322	8.48528	10.9545	6.9282	11.1355				6.6397e-07	1.885e-05	2.8422e-09	0.0013687	8.3362e-10
0.30337								regulation of signal transduction								52								0.518024								4								0.14251
0.20476								regulation of transport								25								0.688759								3.4641								0.071189
0.012412		0.098813		0.092836	0.07799			regulation of gibberellic acid mediated signaling pathway		regulation of gibberellic acid mediated signaling pathway		regulation of gibberellic acid mediated signaling pathway	regulation of gibberellic acid mediated signaling pathway			13		13		13	13			1.90615		1.00519		1.03229	1.10796			4		2.82843		2.82843	2.82843			0.0012185		0.036715		0.037225	0.01459
0.0014661		0.021687	0.16158	0.0028857				positive regulation of cellular process		positive regulation of cellular process	positive regulation of cellular process	positive regulation of cellular process				137		137	137	137				2.83384		1.66381	0.791622	2.53976				8		6	4	6.63325				8.5369e-05		0.0053975	0.081786	0.0004544
0.0095578		0.040965				0.15514	0.0028577	response to nitrate		response to nitrate				response to nitrate	response to nitrate	20		20				20	20	2.01964		1.38758				0.809283	2.54398	4.47214		3.4641				2	3.4641	0.00083111		0.011143				0.08681	0.00035722
0.20476	0.0023111	0.002376	0.083136	0.0026139	0.1641		0.004712	nucleocytoplasmic transport	nucleocytoplasmic transport	nucleocytoplasmic transport	nucleocytoplasmic transport	nucleocytoplasmic transport	nucleocytoplasmic transport		nucleocytoplasmic transport	57	57	57	57	57	57		57	0.688759	2.63618	2.62416	1.08021	2.58271	0.78488		2.3268	4.47214	4.89898	5.2915	3.4641	5.2915	3.4641		4	0.069791	0.00027274	0.00038015	0.030605	0.00039775	0.049271		0.00069829
3.1669e-09	3.4019e-06	1.2555e-10	0.00019068	3.0198e-15	4.5519e-05	7.5469e-05	0.00042747	response to radiation	response to radiation	response to radiation	response to radiation	response to radiation	response to radiation	response to radiation	response to radiation	471	471	471	471	471	471	471	471	8.49937	5.46828	9.9012	3.71969	14.52	4.34181	4.12223	3.36909	14.2829	10	12.6491	8.48528	13.8564	9.38083	6.63325	7.2111	4.1799e-11	1.4791e-07	3.3479e-12	1.5893e-05	2.206e-17	1.579e-06	9.5358e-06	3.0298e-05
1.7289e-23	1.5476e-08	1.3457e-26	5.599e-07	9.4202e-29	2.9978e-05	0.00048972	5.2575e-09	response to abiotic stimulus	response to abiotic stimulus	response to abiotic stimulus	response to abiotic stimulus	response to abiotic stimulus	response to abiotic stimulus	response to abiotic stimulus	response to abiotic stimulus	1168	1168	1168	1168	1168	1168	1168	1168	22.7622	7.81033	25.871	6.25189	28.0259	4.5232	3.31005	8.27922	22.4499	14	19.8997	12.49	20.2978	12.49	8	11.1355	5.3693e-26	4.1655e-10	3.5886e-29	5.8425e-09	1.5293e-31	1.004e-06	6.895e-05	1.355e-10
0.007204		4.5465e-05	0.010071	1.3926e-06				response to cadmium ion		response to cadmium ion	response to cadmium ion	response to cadmium ion				279		279	279	279				2.14242		4.34232	1.99695	5.85616				9.59166		9.16515	6.32456	9.79796				0.00059715		3.516e-06	0.0020005	7.0084e-08
5.3964e-06	0.00080507	7.608e-12	0.00057738	3.3335e-07	0.075805		0.0069409	cellular aromatic compound metabolic process	cellular aromatic compound metabolic process	cellular aromatic compound metabolic process	cellular aromatic compound metabolic process	cellular aromatic compound metabolic process	cellular aromatic compound metabolic process		cellular aromatic compound metabolic process	296	296	296	296	296	296		296	5.26789	3.09417	11.1187	3.23854	6.4771	1.1203		2.15858	11.3137	7.74597	11.4891	7.2111	10.198	6.32456		5.65685	1.8854e-07	8.0007e-05	1.6907e-13	6.0913e-05	1.2988e-08	0.011244		0.0012155
0.74781	0.24249	0.25104	0.78874	0.0023268	0.77187		0.071819	intracellular transport	intracellular transport	intracellular transport	intracellular transport	intracellular transport	intracellular transport		intracellular transport	326	326	326	326	326	326		326	0.12621	0.615315	0.600266	0.103066	2.63323	0.112454		1.14376	6.9282	5.65685	6.63325	3.4641	8.7178	4		4.89898	0.61601	0.14578	0.15299	0.7489	0.00034185	0.69524		0.028135
0.032373	0.038822	0.0016294	0.016314	0.0075005	0.14995	3.6596e-05	0.0004752	androecium development	androecium development	androecium development	androecium development	androecium development	androecium development	androecium development	androecium development	53	53	53	53	53	53	53	53	1.48982	1.41093	2.78798	1.78743	2.12491	0.824042	4.43657	3.32312	5.2915	4	5.2915	4	4.89898	3.4641	4.47214	4.47214	0.0042225	0.0097255	0.00024042	0.003662	0.0015893	0.041118	4.1616e-06	3.5423e-05
0.010681		0.0049506		0.00026287				positive regulation of biosynthetic process		positive regulation of biosynthetic process		positive regulation of biosynthetic process				66		66		66				1.97139		2.30534		3.58026				6		5.2915		6				0.00097854		0.00093291		2.5818e-05
0.067157								negative regulation of signal transduction								13								1.17291								3.4641								0.012462
0.023949	5.1945e-05	1.5944e-05	2.0826e-05	0.00026661			0.0017597	defense response by cell wall thickening	defense response by cell wall thickening	defense response by cell wall thickening	defense response by cell wall thickening	defense response by cell wall thickening			defense response by cell wall thickening	16	16	16	16	16			16	1.62071	4.28446	4.79741	4.6814	3.57412			2.75457	4	4.47214	4.89898	4.47214	4.47214			3.4641	0.0028263	3.6028e-06	1.1196e-06	9.1156e-07	2.6618e-05			0.00017914
0.044851	8.8456e-06	4.311e-06	3.3577e-06	0.00075213			0.0028577	callose localization	callose localization	callose localization	callose localization	callose localization			callose localization	20	20	20	20	20			20	1.34823	5.05327	5.36542	5.47395	3.12371			2.54398	4	4.89898	5.2915	4.89898	4.47214			3.4641	0.006651	4.7616e-07	2.3758e-07	9.1623e-08	8.7301e-05			0.00035722
0.050434	1.1553e-05	5.9509e-06	4.0411e-06	0.00090463			0.0032498	polysaccharide localization	polysaccharide localization	polysaccharide localization	polysaccharide localization	polysaccharide localization			polysaccharide localization	21	21	21	21	21			21	1.29728	4.9373	5.22542	5.3935	3.04353			2.48814	4	4.89898	5.2915	4.89898	4.47214			3.4641	0.0079674	6.5779e-07	3.4912e-07	1.2699e-07	0.00011234			0.0004146
5.2546e-07	3.1566e-06	4.6524e-13	3.3577e-06	1.1002e-08	4.8592e-17	6.605e-05	8.233e-08	regulation of cellular process	regulation of cellular process	regulation of cellular process	regulation of cellular process	regulation of cellular process	regulation of cellular process	regulation of cellular process	regulation of cellular process	2448	2448	2448	2448	2448	2448	2448	2448	6.27946	5.50079	12.3323	5.47395	7.95854	16.3134	4.18013	7.08444	24.4131	16.9706	21.8174	15.3623	20.6882	19.2873	10.3923	13.2665	1.3463e-08	1.2744e-07	9.9251e-15	9.594e-08	3.3041e-10	5.8124e-19	8.2264e-06	2.8646e-09
0.029201		0.047387						cellular response to jasmonic acid stimulus		cellular response to jasmonic acid stimulus						39		39						1.5346		1.32434						4.89898		4						0.0036729		0.013268
1.6205e-06	0.02547	1.3661e-05	0.00037209	0.00087882	0.05883	0.0032643	0.0011537	cellular response to organic substance	cellular response to organic substance	cellular response to organic substance	cellular response to organic substance	cellular response to organic substance	cellular response to organic substance	cellular response to organic substance	cellular response to organic substance	323	323	323	323	323	323	323	323	5.79034	1.59397	4.86452	3.42935	3.0561	1.2304	2.48621	2.93789	11.8322	6.9282	9.79796	7.48331	8.94427	6.63325	5.2915	6.32456	4.7811e-08	0.0055106	8.9859e-07	3.675e-05	0.00010771	0.0076001	0.00067296	0.0001011
0.54851		0.59281	0.30312	0.002192	0.1158		0.012507	generation of precursor metabolites and energy		generation of precursor metabolites and energy	generation of precursor metabolites and energy	generation of precursor metabolites and energy	generation of precursor metabolites and energy		generation of precursor metabolites and energy	199		199	199	199	199		199	0.260814		0.227083	0.51838	2.65916	0.936285		1.90284	6		4.47214	4	7.48331	5.2915		4.89898	0.36837		0.50955	0.21433	0.00031848	0.025903		0.0029011
0.00049184	0.0031765	5.4662e-11	0.00011471	6.606e-10		0.11958	0.0028577	sulfur compound biosynthetic process	sulfur compound biosynthetic process	sulfur compound biosynthetic process	sulfur compound biosynthetic process	sulfur compound biosynthetic process		sulfur compound biosynthetic process	sulfur compound biosynthetic process	86	86	86	86	86		86	86	3.30818	2.49806	10.2623	3.94041	9.18006		0.92235	2.54398	7.2111	5.2915	8.48528	5.65685	8.24621		2.82843	4.47214	2.6349e-05	0.00042419	1.4091e-12	8.7542e-06	1.7695e-11		0.058062	0.00035679
0.078337	3.2719e-09	0.00043408	4.5808e-06	2.7174e-05	0.0050805	2.0898e-12	4.5106e-08	system development	system development	system development	system development	system development	system development	system development	system development	720	720	720	720	720	720	720	720	1.10603	8.4852	3.36243	5.33906	4.56585	2.29409	11.6799	7.34576	12.6491	12.3288	11.8322	10.3923	12.49	9.59166	9.79796	9.59166	0.015137	8.4677e-11	5.2475e-05	1.6452e-07	1.8969e-06	0.0003464	1.1317e-14	1.395e-09
0.0019682	1.0606e-10	7.1748e-05	9.1241e-05	2.2339e-06	0.031583	2.5614e-12	5.6833e-10	multicellular organismal development	multicellular organismal development	multicellular organismal development	multicellular organismal development	multicellular organismal development	multicellular organismal development	multicellular organismal development	multicellular organismal development	1655	1655	1655	1655	1655	1655	1655	1655	2.70594	9.97445	4.14419	4.03981	5.65094	1.50055	11.5915	9.2454	19.3907	16.3707	16.4924	12.8062	17.2047	12.3288	11.6619	12.49	0.00012377	7.0694e-13	5.9311e-06	6.4514e-06	1.1786e-07	0.0030978	1.8494e-14	1.2451e-11
0.027464		0.027423						hyperosmotic response		hyperosmotic response						51		51						1.56124		1.56188						5.2915		4.47214						0.0033903		0.006996
2.0579e-06	0.00051667	2.9657e-08	0.012199	4.1107e-08				response to osmotic stress	response to osmotic stress	response to osmotic stress	response to osmotic stress	response to osmotic stress				388	388	388	388	388				5.68658	3.28678	7.52787	1.91367	7.38608				12.49	8.48528	11.3137	6.9282	11.3137				6.391e-08	5.0277e-05	1.0808e-09	0.0025466	1.3013e-09
0.061289	0.0029251	0.0013667	0.052401	8.556e-05	0.66552	0.38167	0.042024	oxoacid metabolic process	oxoacid metabolic process	oxoacid metabolic process	oxoacid metabolic process	oxoacid metabolic process	oxoacid metabolic process	oxoacid metabolic process	oxoacid metabolic process	620	620	620	620	620	620	620	620	1.21262	2.53386	2.86432	1.28066	4.06773	0.176838	0.418307	1.3765	12	9.38083	10.9545	7.48331	11.6619	6	4	6.32456	0.011054	0.00037851	0.00019316	0.017291	6.7365e-06	0.54054	0.30901	0.012564
0.072911	0.0034355	0.00086661	0.057094	0.0001079	0.68233	0.38791	0.044075	cellular ketone metabolic process	cellular ketone metabolic process	cellular ketone metabolic process	cellular ketone metabolic process	cellular ketone metabolic process	cellular ketone metabolic process	cellular ketone metabolic process	cellular ketone metabolic process	630	630	630	630	630	630	630	630	1.13721	2.46401	3.06218	1.24341	3.96697	0.166006	0.411269	1.35581	12	9.38083	11.1355	7.48331	11.6619	6	4	6.32456	0.013877	0.00046945	0.00011247	0.019544	9.4389e-06	0.5599	0.31926	0.013915
9.5075e-10	0.040249	2.1182e-16	8.7909e-05	3.3642e-12	0.10138	0.031719	0.00034523	response to other organism	response to other organism	response to other organism	response to other organism	response to other organism	response to other organism	response to other organism	response to other organism	528	528	528	528	528	528	528	528	9.02193	1.39525	15.674	4.05597	11.4731	0.994062	1.49867	3.46189	14.9666	8	14.4222	8.94427	13.5647	7.48331	5.2915	7.48331	1.0334e-11	0.010186	3.0125e-18	6.08e-06	3.8229e-14	0.021949	0.010191	2.3134e-05
2.7244e-07	0.0095385	1.3403e-14	0.00083894	1.7422e-10	0.15764	0.0017151	3.4144e-05	multi-organism process	multi-organism process	multi-organism process	multi-organism process	multi-organism process	multi-organism process	multi-organism process	multi-organism process	694	694	694	694	694	694	694	694	6.56473	2.02052	13.8728	3.07627	9.75891	0.802333	2.76571	4.46669	15.4919	9.38083	15.0997	9.16515	14.1421	8	6.63325	8.48528	6.3457e-09	0.0016391	2.7402e-16	9.6982e-05	3.9595e-12	0.045444	0.00030649	2.024e-06
0.00010165			0.4798			0.25534		seed germination			seed germination			seed germination		43			43			43		3.99289			0.318941			0.592877		6.32456			2			2		4.4196e-06			0.40333			0.17745
0.0016525	6.6203e-11	8.3065e-06	2.9339e-05	4.3232e-07	0.013816	4.793e-12	5.6833e-10	multicellular organismal process	multicellular organismal process	multicellular organismal process	multicellular organismal process	multicellular organismal process	multicellular organismal process	multicellular organismal process	multicellular organismal process	1732	1732	1732	1732	1732	1732	1732	1732	2.78186	10.1791	5.08058	4.53256	6.3642	1.8596	11.3194	9.2454	19.799	16.7332	17.2047	13.2665	17.7764	12.8062	11.6619	12.6491	0.00010136	2.0786e-13	5.0947e-07	1.4488e-06	1.7545e-08	0.0012083	6.9213e-14	1.1804e-11
0.061289	0.0029251	0.0013667	0.052401	8.556e-05	0.66552	0.38167	0.042024	carboxylic acid metabolic process	carboxylic acid metabolic process	carboxylic acid metabolic process	carboxylic acid metabolic process	carboxylic acid metabolic process	carboxylic acid metabolic process	carboxylic acid metabolic process	carboxylic acid metabolic process	620	620	620	620	620	620	620	620	1.21262	2.53386	2.86432	1.28066	4.06773	0.176838	0.418307	1.3765	12	9.38083	10.9545	7.48331	11.6619	6	4	6.32456	0.011054	0.00037851	0.00019316	0.017291	6.7365e-06	0.54054	0.30901	0.012564
7.2557e-09	1.6898e-10	2.2229e-17	1.2229e-06	4.9184e-12	3.5079e-17	6.2169e-08	4.2081e-11	regulation of cellular metabolic process	regulation of cellular metabolic process	regulation of cellular metabolic process	regulation of cellular metabolic process	regulation of cellular metabolic process	regulation of cellular metabolic process	regulation of cellular metabolic process	regulation of cellular metabolic process	1664	1664	1664	1664	1664	1664	1664	1664	8.13932	9.77216	16.6531	5.91262	11.3082	16.455	7.20643	10.3759	21.7256	16.2481	20.199	13.7113	19.0788	17.3205	10.3923	12.8062	1.014e-10	2.7297e-12	2.9638e-19	2.6077e-08	5.9883e-14	3.3484e-19	3.4788e-09	7.592e-13
0.20137	0.13632		0.23659	0.0094149				negative regulation of post-embryonic development	negative regulation of post-embryonic development		negative regulation of post-embryonic development	negative regulation of post-embryonic development				56	56		56	56				0.696	0.865429		0.625996	2.02619				4.47214	3.4641		2.82843	4.89898				0.065665	0.058547		0.14387	0.0021168
0.13493	0.086079	0.0039654		0.00046345				purine ribonucleoside metabolic process	purine ribonucleoside metabolic process	purine ribonucleoside metabolic process		purine ribonucleoside metabolic process				18	18	18		18				0.869906	1.0651	2.40172		3.334				3.4641	2.82843	4		4.47214				0.030798	0.032168	0.00072963		5.0188e-05
0.1031	0.15405	0.016811		0.0029717				ribonucleoside metabolic process	ribonucleoside metabolic process	ribonucleoside metabolic process		ribonucleoside metabolic process				28	28	28		28				0.986752	0.812338	1.77441		2.52699				4	2.82843	4		4.47214				0.022012	0.071745	0.0040495		0.00047277
0.0083347	0.0024558	0.0033331	0.00031461	0.052983	0.12861		0.18697	cell wall organization	cell wall organization	cell wall organization	cell wall organization	cell wall organization	cell wall organization		cell wall organization	165	165	165	165	165	165		165	2.07911	2.6098	2.47715	3.50223	1.27587	0.890725		0.72822	8	6.32456	6.9282	6.32456	6	4.89898		3.4641	0.00071828	0.00030341	0.00058366	3.0366e-05	0.017761	0.032922		0.11097
0.024882	0.034648	0.0030908	0.00019068	0.033377	0.13832		0.34866	cell wall organization or biogenesis	cell wall organization or biogenesis	cell wall organization or biogenesis	cell wall organization or biogenesis	cell wall organization or biogenesis	cell wall organization or biogenesis		cell wall organization or biogenesis	260	260	260	260	260	260		260	1.60412	1.46032	2.50993	3.71969	1.47656	0.859127		0.457598	8.94427	6.32456	8	7.2111	7.2111	5.65685		3.4641	0.002975	0.0086082	0.00050552	1.5878e-05	0.0099697	0.035737		0.27702
0.0049033							0.024361	negative regulation of abscisic acid mediated signaling pathway							negative regulation of abscisic acid mediated signaling pathway	17							17	2.30951							1.61331	4.47214							2.82843	0.00036546							0.0062471
0.099916	0.019407	6.4404e-06	0.0074646	0.00044868			0.083406	indole derivative metabolic process	indole derivative metabolic process	indole derivative metabolic process	indole derivative metabolic process	indole derivative metabolic process			indole derivative metabolic process	41	41	41	41	41			41	1.00036	1.71203	5.19109	2.12699	3.34806			1.0788	4.47214	4	6	4	5.2915			2.82843	0.020569	0.0038976	3.8929e-07	0.0014159	4.698e-05			0.033749
0.13493	0.086079	0.0039654		0.00046345				purine nucleoside metabolic process	purine nucleoside metabolic process	purine nucleoside metabolic process		purine nucleoside metabolic process				18	18	18		18				0.869906	1.0651	2.40172		3.334				3.4641	2.82843	4		4.47214				0.030798	0.032168	0.00072963		5.0188e-05
0.20476	0.2318	0.050164		0.010935				nucleoside metabolic process	nucleoside metabolic process	nucleoside metabolic process		nucleoside metabolic process				40	40	40		40				0.688759	0.634891	1.29961		1.96118				4	2.82843	4		4.47214				0.068493	0.13119	0.014473		0.002503
0.0001346	2.3369e-08	3.1597e-10	3.3241e-05	1.6873e-05	4.2672e-07	7.6094e-06	2.141e-05	regulation of RNA metabolic process	regulation of RNA metabolic process	regulation of RNA metabolic process	regulation of RNA metabolic process	regulation of RNA metabolic process	regulation of RNA metabolic process	regulation of RNA metabolic process	regulation of RNA metabolic process	813	813	813	813	813	813	813	813	3.87096	7.63136	9.50035	4.47833	4.7728	6.36985	5.11865	4.66938	15.2315	12.49	14.6969	10.3923	13.1149	11.8322	8	8.94427	6.4791e-06	7.4994e-10	9.0206e-12	1.7281e-06	1.0409e-06	9.1878e-09	7.4171e-07	1.1864e-06
0.011903		0.01379		0.0010412				positive regulation of metabolic process		positive regulation of metabolic process		positive regulation of metabolic process				81		81		81				1.92435		1.86043		2.98247				6.32456		5.2915		6				0.001147		0.0030768		0.00013268
0.023949	5.1945e-05	1.5944e-05	2.0826e-05	0.00026661			0.0017597	defense response by callose deposition in cell wall	defense response by callose deposition in cell wall	defense response by callose deposition in cell wall	defense response by callose deposition in cell wall	defense response by callose deposition in cell wall			defense response by callose deposition in cell wall	16	16	16	16	16			16	1.62071	4.28446	4.79741	4.6814	3.57412			2.75457	4	4.47214	4.89898	4.47214	4.47214			3.4641	0.0028263	3.6028e-06	1.1196e-06	9.1156e-07	2.6618e-05			0.00017914
0.033077	5.1423e-06	2.0418e-06	1.8132e-06	0.00046345			0.0024448	defense response by callose deposition	defense response by callose deposition	defense response by callose deposition	defense response by callose deposition	defense response by callose deposition			defense response by callose deposition	18	18	18	18	18			18	1.48048	5.28884	5.69	5.74155	3.334			2.61175	4	4.89898	5.2915	4.89898	4.47214			3.4641	0.0044674	2.3422e-07	1.0163e-07	4.4771e-08	5.0188e-05			0.00025835
0.67761	0.15666	0.28355	0.80113	0.002829	0.7339		0.065595	intracellular protein transport	intracellular protein transport	intracellular protein transport	intracellular protein transport	intracellular protein transport	intracellular protein transport		intracellular protein transport	230	230	230	230	230	230		230	0.169018	0.805031	0.547365	0.0962957	2.54837	0.134362		1.18313	6	5.2915	5.65685	2.82843	7.74597	3.4641		4.47214	0.5382	0.073142	0.18047	0.76247	0.00044318	0.64794		0.023579
0.63989	0.24249	0.58864	0.92161	0.038084	0.89924		0.14953	protein transport	protein transport	protein transport	protein transport	protein transport	protein transport		protein transport	325	325	325	325	325	325		325	0.193897	0.615315	0.230149	0.0354521	1.41925	0.0461228		0.825278	7.2111	5.65685	5.65685	2.82843	7.74597	3.4641		4.47214	0.49631	0.14404	0.50545	0.90196	0.011809	0.85084		0.080159
0.033077						0.039434		mucilage metabolic process involved seed coat development						mucilage metabolic process involved seed coat development		3						3		1.48048						1.40413		2.82843						2		0.0044009						0.013524
0.049293		0.0088909				0.0048191	0.011323	pollen maturation		pollen maturation				pollen maturation	pollen maturation	11		11				11	11	1.30722		2.05106				2.31703	1.94603	3.4641		3.4641				2.82843	2.82843	0.0076179		0.0018888				0.0010874	0.0025973
0.029941		0.0068388				0.062207	0.023142	developmental maturation		developmental maturation				developmental maturation	developmental maturation	52		52				52	52	1.52373		2.16502				1.20616	1.6356	5.2915		4.89898				2.82843	3.4641	0.0037891		0.0013836				0.023243	0.005875
0.0081745	1.1408e-05	3.8454e-07	0.0038679	6.1203e-05		8.5232e-07	1.4947e-05	response to auxin stimulus	response to auxin stimulus	response to auxin stimulus	response to auxin stimulus	response to auxin stimulus		response to auxin stimulus	response to auxin stimulus	282	282	282	282	282		282	282	2.08754	4.94278	6.41506	2.41253	4.21323		6.0694	4.82546	9.59166	8.48528	10	6.63325	9.16515		6.63325	6.9282	0.00069179	6.2592e-07	1.7774e-08	0.00060854	4.6697e-06		6.3078e-08	7.897e-07
6.721e-05		0.026003	0.020389	0.024985	0.15769		0.21612	regulation of signaling pathway		regulation of signaling pathway	regulation of signaling pathway	regulation of signaling pathway	regulation of signaling pathway		regulation of signaling pathway	93		93	93	93	93		93	4.17257		1.58498	1.6906	1.60231	0.802198		0.665308	7.74597		5.2915	4.47214	5.2915	4		2.82843	2.8178e-06		0.0065874	0.0051488	0.0068548	0.045835		0.13953
0.039495						0.09493		seed coat development						seed coat development		10						10		1.40346						1.0226		3.4641						2		0.0057035						0.04438
0.1052	3.8117e-08	0.0013215	0.0001035	5.1101e-06	0.17029	2.5702e-12	1.1335e-07	reproductive developmental process	reproductive developmental process	reproductive developmental process	reproductive developmental process	reproductive developmental process	reproductive developmental process	reproductive developmental process	reproductive developmental process	829	829	829	829	829	829	829	829	0.977986	7.41888	2.87895	3.98506	5.29157	0.768814	11.59	6.9456	13.2665	12.49	12.1655	10.198	13.4164	8.48528	10	9.79796	0.022788	1.3021e-09	0.00018324	7.5506e-06	2.8205e-07	0.056831	2.7836e-14	4.0898e-09
0.46489	0.0050007	0.023301	0.29029	0.02229	0.20431		0.0075578	protein localization in organelle	protein localization in organelle	protein localization in organelle	protein localization in organelle	protein localization in organelle	protein localization in organelle		protein localization in organelle	69	69	69	69	69	69		69	0.332646	2.30096	1.63263	0.537166	1.65188	0.689708		2.1216	4	4.89898	4.89898	2.82843	4.89898	3.4641		4	0.27973	0.0007691	0.00582	0.19897	0.0060327	0.077961		0.0014317
0.72339	0.17492	0.31666	0.81765	0.0038874	0.75765		0.071727	cellular protein localization	cellular protein localization	cellular protein localization	cellular protein localization	cellular protein localization	cellular protein localization		cellular protein localization	240	240	240	240	240	240		240	0.140627	0.757167	0.499407	0.0874336	2.41034	0.120532		1.14432	6	5.2915	5.65685	2.82843	7.74597	3.4641		4.47214	0.58972	0.086993	0.21045	0.78278	0.00068955	0.67608		0.027661
0.00035909				0.0068497				water transport				water transport				10				10				3.4448				2.16433				4.47214				3.4641				1.8679e-05				0.0014289
0.63989	0.24249	0.58864	0.92161	0.038084	0.89924		0.14953	establishment of protein localization	establishment of protein localization	establishment of protein localization	establishment of protein localization	establishment of protein localization	establishment of protein localization		establishment of protein localization	325	325	325	325	325	325		325	0.193897	0.615315	0.230149	0.0354521	1.41925	0.0461228		0.825278	7.2111	5.65685	5.65685	2.82843	7.74597	3.4641		4.47214	0.49631	0.14404	0.50545	0.90196	0.011809	0.85084		0.080159
0.69911	0.27539	0.63281	0.93201	0.051211	0.91626		0.16764	protein localization	protein localization	protein localization	protein localization	protein localization	protein localization		protein localization	340	340	340	340	340	340		340	0.155456	0.560047	0.198727	0.030581	1.29064	0.037979		0.775624	7.2111	5.65685	5.65685	2.82843	7.74597	3.4641		4.47214	0.5624	0.1712	0.55668	0.91527	0.017126	0.87127		0.092772
0.40974	0.041428		0.35924	0.046373				negative regulation of developmental process	negative regulation of developmental process		negative regulation of developmental process	negative regulation of developmental process				84	84		84	84				0.387497	1.38271		0.444617	1.33373				4.47214	4.47214		2.82843	4.89898				0.22745	0.010636		0.26489	0.015207
0.15663		0.006745	0.0008643	8.7354e-05	0.032929		0.033557	photosynthesis, light harvesting		photosynthesis, light harvesting	photosynthesis, light harvesting	photosynthesis, light harvesting	photosynthesis, light harvesting		photosynthesis, light harvesting	21		21	21	21	21		21	0.805128		2.17102	3.06334	4.05872	1.48242		1.47422	3.4641		4	4	4.89898	3.4641		2.82843	0.046089		0.001349	0.00010088	7.1614e-06	0.0032693		0.0094704
0.067157								negative regulation of signaling process								13								1.17291								3.4641								0.012462
0.30337								regulation of signaling process								52								0.518024								4								0.14251
0.00035909				0.0068497				fluid transport				fluid transport				10				10				3.4448				2.16433				4.47214				3.4641				1.8679e-05				0.0014289
0.28829	0.023369	0.049995	0.34857	0.0035905	0.92195	0.42846	0.1257	transport	transport	transport	transport	transport	transport	transport	transport	1502	1502	1502	1502	1502	1502	1502	1502	0.540175	1.63135	1.30107	0.45771	2.44485	0.0352933	0.368086	0.900651	16.3707	12.1655	14	9.16515	14.9666	8.24621	5.65685	8	0.12982	0.0048626	0.01431	0.25546	0.00061201	0.88004	0.37055	0.063986
0.0068631								response to light intensity								74								2.16348								6.32456								0.00055949
1.0039e-09	6.0615e-06	4.5031e-11	0.0001272	9.5738e-16	2.7655e-05	5.9658e-05	0.0011005	response to light stimulus	response to light stimulus	response to light stimulus	response to light stimulus	response to light stimulus	response to light stimulus	response to light stimulus	response to light stimulus	455	455	455	455	455	455	455	455	8.99829	5.21742	10.3465	3.89551	15.0189	4.55823	4.22433	2.9584	14.2829	9.79796	12.6491	8.48528	13.8564	9.38083	6.63325	6.9282	1.1692e-11	2.9579e-07	1.1208e-12	9.9933e-06	5.4397e-18	8.9316e-07	6.8919e-06	9.5019e-05
4.7402e-06		1.1589e-06	0.091599	4.5432e-07		0.10057	0.0063348	response to inorganic substance		response to inorganic substance	response to inorganic substance	response to inorganic substance		response to inorganic substance	response to inorganic substance	434		434	434	434		434	434	5.3242		5.93597	1.03811	6.34264		0.997514	2.19826	12.8062		11.1355	6.32456	11.3137		4.47214	6.32456	1.6193e-07		5.6655e-08	0.036187	1.9544e-08		0.047439	0.0010368
0.26548	0.01652	0.055669	0.35976	0.0017703	0.92842	0.43552	0.13038	establishment of localization	establishment of localization	establishment of localization	establishment of localization	establishment of localization	establishment of localization	establishment of localization	establishment of localization	1514	1514	1514	1514	1514	1514	1514	1514	0.575971	1.78198	1.25439	0.443985	2.75196	0.0322557	0.360988	0.884778	16.4924	12.3288	14	9.16515	15.2315	8.24621	5.65685	8	0.11625	0.0031809	0.016335	0.26718	0.00024715	0.88733	0.37892	0.067677
8.2091e-08	1.681e-10	6.3284e-18	1.0666e-06	3.4457e-10	2.3966e-17	1.2895e-08	1.617e-11	regulation of nucleobase, nucleoside, nucleotide and nucleic acid metabolic process	regulation of nucleobase, nucleoside, nucleotide and nucleic acid metabolic process	regulation of nucleobase, nucleoside, nucleotide and nucleic acid metabolic process	regulation of nucleobase, nucleoside, nucleotide and nucleic acid metabolic process	regulation of nucleobase, nucleoside, nucleotide and nucleic acid metabolic process	regulation of nucleobase, nucleoside, nucleotide and nucleic acid metabolic process	regulation of nucleobase, nucleoside, nucleotide and nucleic acid metabolic process	regulation of nucleobase, nucleoside, nucleotide and nucleic acid metabolic process	1527	1527	1527	1527	1527	1527	1527	1527	7.0857	9.77444	17.1987	5.97198	9.46272	16.6204	7.88958	10.7913	20.6882	15.8745	19.799	13.4164	18	16.9706	10.3923	12.6491	1.6571e-09	1.7401e-12	7.3128e-20	1.5563e-08	8.6702e-12	1.7201e-19	5.3536e-10	2.2159e-13
0.93422	0.086079	0.46841	0.20132	0.0041073	0.86262	0.46192	0.10167	nitrogen compound metabolic process	nitrogen compound metabolic process	nitrogen compound metabolic process	nitrogen compound metabolic process	nitrogen compound metabolic process	nitrogen compound metabolic process	nitrogen compound metabolic process	nitrogen compound metabolic process	1548	1548	1548	1548	1548	1548	1548	1548	0.0295515	1.0651	0.329376	0.696122	2.38645	0.0641791	0.335429	0.992798	14.4222	11.6619	12.49	9.79796	15.0997	8.7178	5.65685	8.24621	0.88127	0.032073	0.36598	0.1132	0.00073678	0.80008	0.40272	0.045333
0.84008	0.15405	0.20453	0.038869	0.00066664	1	0.73525	0.40988	metabolic process	metabolic process	metabolic process	metabolic process	metabolic process	metabolic process	metabolic process	metabolic process	6834	6834	6834	6834	6834	6834	6834	6834	0.0756778	0.812338	0.689241	1.4104	3.17611	0	0.133568	0.387338	32.0624	22	26.4575	19.8997	28.5657	17.8885	10.7703	14.2829	0.74616	0.071324	0.11264	0.012433	7.6837e-05	0.99115	0.69809	0.33541
0.024647		0.003884		0.0041073				positive regulation of nucleobase, nucleoside, nucleotide and nucleic acid metabolic process		positive regulation of nucleobase, nucleoside, nucleotide and nucleic acid metabolic process		positive regulation of nucleobase, nucleoside, nucleotide and nucleic acid metabolic process				63		63		63				1.60824		2.41072		2.38645				5.65685		5.2915		5.2915				0.0029278		0.0007043		0.00073623
0.007204	0.0041847	0.0088909		0.00871	0.072445	0.0048191	0.011323	regulation of carbohydrate metabolic process	regulation of carbohydrate metabolic process	regulation of carbohydrate metabolic process		regulation of carbohydrate metabolic process	regulation of carbohydrate metabolic process	regulation of carbohydrate metabolic process	regulation of carbohydrate metabolic process	11	11	11		11	11	11	11	2.14242	2.37833	2.05106		2.05998	1.13999	2.31703	1.94603	4	3.4641	3.4641		3.4641	2.82843	2.82843	2.82843	0.00059847	0.00058533	0.0018888		0.0019301	0.010485	0.0010874	0.0025973
1.2446e-08	1.0058e-10	6.3284e-18	1.1833e-06	9.6323e-12	5.0057e-17	3.1098e-08	1.617e-11	regulation of primary metabolic process	regulation of primary metabolic process	regulation of primary metabolic process	regulation of primary metabolic process	regulation of primary metabolic process	regulation of primary metabolic process	regulation of primary metabolic process	regulation of primary metabolic process	1604	1604	1604	1604	1604	1604	1604	1604	7.90497	9.9975	17.1987	5.92691	11.0163	16.3005	7.50727	10.7913	21.3542	16.2481	20.0998	13.5647	18.7617	17.088	10.3923	12.8062	1.9326e-10	5.2058e-13	6.8802e-20	2.3905e-08	1.4073e-13	6.5865e-19	1.5717e-09	2.2922e-13
0.031809			0.018524					cellular response to gibberellin stimulus			cellular response to gibberellin stimulus					28			28					1.49744			1.73227					4.47214			3.4641					0.004075			0.0044075
0.029201		0.047387						jasmonic acid mediated signaling pathway		jasmonic acid mediated signaling pathway						39		39						1.5346		1.32434						4.89898		4						0.0036729		0.013268
0.0052035	0.10088	0.0001636	0.00059503	0.00086577	0.068363	0.0026351	0.0004752	signaling pathway	signaling pathway	signaling pathway	signaling pathway	signaling pathway	signaling pathway	signaling pathway	signaling pathway	623	623	623	623	623	623	623	623	2.28371	0.996203	3.78623	3.22546	3.0626	1.16518	2.5792	3.32312	12.9615	8	11.4891	8.94427	11.1355	8.24621	6.32456	7.74597	0.00039996	0.039578	1.5996e-05	6.4111e-05	0.00010541	0.0094857	0.00052797	3.5742e-05
2.2759e-06	0.018816	1.5157e-07	0.016844	0.0001079	9.5543e-06			response to ethylene stimulus	response to ethylene stimulus	response to ethylene stimulus	response to ethylene stimulus	response to ethylene stimulus	response to ethylene stimulus			125	125	125	125	125	125			5.64285	1.72547	6.81939	1.77354	3.96697	5.0198			8.94427	5.2915	8.24621	4.89898	7.2111	6.9282			7.4214e-08	0.0037399	6.7364e-09	0.0039134	9.3783e-06	2.7429e-07
0.049293		0.0029114		0.0030579				positive regulation of gene expression		positive regulation of gene expression		positive regulation of gene expression				59		59		59				1.30722		2.5359		2.51457				5.2915		5.2915		5.2915				0.0076541		0.000471		0.00049265
1.4318e-06	2.4194e-10	6.2336e-16	1.1038e-06	6.4029e-11	5.4971e-16	8.9628e-10	8.424e-12	regulation of gene expression	regulation of gene expression	regulation of gene expression	regulation of gene expression	regulation of gene expression	regulation of gene expression	regulation of gene expression	regulation of gene expression	1642	1642	1642	1642	1642	1642	1642	1642	5.84411	9.6163	15.2053	5.9571	10.1936	15.2599	9.04756	11.0745	20.7846	16.1245	19.799	13.7113	18.6548	16.9706	10.9545	13.1149	4.1132e-08	4.5081e-12	1.0528e-17	1.7344e-08	1.3513e-12	9.2057e-18	1.9414e-11	2.1711e-14
0.14008	0.091043	0.062651		0.37782	0.62859	0.16769	0.1023	cellular response to nutrient levels	cellular response to nutrient levels	cellular response to nutrient levels		cellular response to nutrient levels	cellular response to nutrient levels	cellular response to nutrient levels	cellular response to nutrient levels	114	114	114		114	114	114	114	0.853617	1.04075	1.20308		0.422711	0.201632	0.775493	0.990107	6	4.47214	5.2915		4	2.82843	2.82843	3.4641	0.033506	0.034683	0.018823		0.28919	0.49174	0.094439	0.046723
0.18044	0.11794	0.086571		0.43478	0.66836	0.18791	0.12007	response to nutrient levels	response to nutrient levels	response to nutrient levels		response to nutrient levels	response to nutrient levels	response to nutrient levels	response to nutrient levels	126	126	126		126	126	126	126	0.743675	0.928321	1.06263		0.36173	0.17499	0.726041	0.920564	6	4.47214	5.2915		4	2.82843	2.82843	3.4641	0.057017	0.049693	0.030461		0.35396	0.54524	0.1116	0.059571
0.15939	0.11116	3.6258e-05	0.014774	0.026073	0.010828		0.022258	flavonoid metabolic process	flavonoid metabolic process	flavonoid metabolic process	flavonoid metabolic process	flavonoid metabolic process	flavonoid metabolic process		flavonoid metabolic process	51	51	51	51	51	51		51	0.797529	0.95405	4.4406	1.83049	1.5838	1.96544		1.65252	4.47214	3.4641	6	4	4.47214	4.47214		3.4641	0.04715	0.046547	2.7395e-06	0.0031837	0.0072167	0.00082896		0.0055644
0.0061265		0.00043488	0.029	0.00052615	0.0068078	0.63021	0.010615	negative regulation of cellular process		negative regulation of cellular process	negative regulation of cellular process	negative regulation of cellular process	negative regulation of cellular process	negative regulation of cellular process	negative regulation of cellular process	191		191	191	191	191	191	191	2.21279		3.36163	1.5376	3.27889	2.167	0.200512	1.97408	8.48528		7.74597	5.2915	7.74597	6.32456	2	4.89898	0.00048543		5.2959e-05	0.0081718	5.7654e-05	0.00048045	0.5813	0.0023665
0.050434	0.085454	0.024027	0.037775	8.8964e-05	0.054683	0.30317	0.044863	negative regulation of biological process	negative regulation of biological process	negative regulation of biological process	negative regulation of biological process	negative regulation of biological process	negative regulation of biological process	negative regulation of biological process	negative regulation of biological process	362	362	362	362	362	362	362	362	1.29728	1.06827	1.6193	1.42279	4.05079	1.26215	0.51831	1.34811	9.79796	6.63325	8.24621	6.32456	9.79796	6.9282	3.4641	5.2915	0.0079527	0.029582	0.0060441	0.011998	7.3655e-06	0.0066718	0.22583	0.014395
0.033077				0.0076505				positive regulation of flavonoid biosynthetic process				positive regulation of flavonoid biosynthetic process				3				3				1.48048				2.11631				2.82843				2.82843				0.0044009				0.0016767
0.26107		0.019931		0.10821		0.0085452	0.020093	regulation of flavonoid biosynthetic process		regulation of flavonoid biosynthetic process		regulation of flavonoid biosynthetic process		regulation of flavonoid biosynthetic process	regulation of flavonoid biosynthetic process	15		15		15		15	15	0.58325		1.70048		0.965737		2.06828	1.69696	2.82843		3.4641		2.82843		2.82843	2.82843	0.1133		0.0048542		0.048571		0.0020515	0.0048678
0.033077	3.3512e-05	0.00015763	0.0023358	2.3019e-05	0.7339	0.23856	0.0027817	carboxylic acid biosynthetic process	carboxylic acid biosynthetic process	carboxylic acid biosynthetic process	carboxylic acid biosynthetic process	carboxylic acid biosynthetic process	carboxylic acid biosynthetic process	carboxylic acid biosynthetic process	carboxylic acid biosynthetic process	307	307	307	307	307	307	307	307	1.48048	4.47479	3.80237	2.63157	4.63792	0.134362	0.622405	2.55568	9.38083	8.48528	9.16515	6.9282	9.59166	4	3.4641	6	0.0044685	2.1162e-06	1.5272e-05	0.0003408	1.4947e-06	0.64963	0.16277	0.00033696
0.00012241	2.2486e-08	2.8421e-10	3.1915e-05	1.573e-05	4.1151e-07	7.3846e-06	2.0709e-05	regulation of transcription, DNA-dependent	regulation of transcription, DNA-dependent	regulation of transcription, DNA-dependent	regulation of transcription, DNA-dependent	regulation of transcription, DNA-dependent	regulation of transcription, DNA-dependent	regulation of transcription, DNA-dependent	regulation of transcription, DNA-dependent	810	810	810	810	810	810	810	810	3.9122	7.64809	9.54636	4.496	4.80327	6.38561	5.13167	4.68384	15.2315	12.49	14.6969	10.3923	13.1149	11.8322	8	8.94427	5.7972e-06	6.7504e-10	7.8315e-12	1.6119e-06	9.4483e-07	8.3681e-09	7.0647e-07	1.1208e-06
1.4488e-07	1.0606e-10	5.1968e-18	1.1833e-06	4.459e-11	1.3472e-17	1.4762e-08	8.6151e-12	regulation of nitrogen compound metabolic process	regulation of nitrogen compound metabolic process	regulation of nitrogen compound metabolic process	regulation of nitrogen compound metabolic process	regulation of nitrogen compound metabolic process	regulation of nitrogen compound metabolic process	regulation of nitrogen compound metabolic process	regulation of nitrogen compound metabolic process	1545	1545	1545	1545	1545	1545	1545	1545	6.83898	9.97445	17.2843	5.92691	10.3508	16.8706	7.83084	11.0647	20.6882	16	19.8997	13.4164	18.3303	17.088	10.3923	12.8062	3.1496e-09	9.3638e-13	5.0813e-20	2.2066e-08	9.0482e-13	8.0577e-20	6.9282e-10	6.6612e-14
0.022479	1.4069e-09	0.00011531	6.224e-05	1.4585e-06	0.0070805	2.0898e-12	6.9633e-08	anatomical structure development	anatomical structure development	anatomical structure development	anatomical structure development	anatomical structure development	anatomical structure development	anatomical structure development	anatomical structure development	1392	1392	1392	1392	1392	1392	1392	1392	1.64822	8.85175	3.93813	4.20593	5.8361	2.14994	11.6799	7.15719	17.3205	15.0997	15.3623	12.1655	16.2481	12	11.3137	11.3137	0.0025132	3.204e-11	1.0455e-05	4.0239e-06	7.4581e-08	0.00051664	6.2366e-15	2.3331e-09
0.00075147	8.1594e-10	1.3086e-05	4.1393e-05	1.3926e-06	0.0023903	1.5922e-11	2.2014e-09	developmental process	developmental process	developmental process	developmental process	developmental process	developmental process	developmental process	developmental process	1820	1820	1820	1820	1820	1820	1820	1820	3.12409	9.08834	4.88319	4.38308	5.85616	2.62155	10.798	8.65729	20.3961	16.4924	17.4356	13.4164	17.8885	13.5647	11.6619	12.6491	4.1424e-05	1.7738e-11	8.4479e-07	2.2299e-06	6.882e-08	0.0001401	2.874e-13	5.3901e-11
0.28228	0.02089	0.04134	0.52641	0.0018013	0.44524		0.0097383	protein targeting	protein targeting	protein targeting	protein targeting	protein targeting	protein targeting		protein targeting	128	128	128	128	128	128		128	0.549314	1.68007	1.38363	0.278674	2.74441	0.351405		2.01152	5.65685	5.2915	5.65685	2.82843	6.63325	3.4641		4.47214	0.12545	0.0042601	0.011281	0.45256	0.00025294	0.28181		0.0021408
0.0029366	0.028051	1.5944e-05	0.029	0.004642	0.038588		0.024449	phenylpropanoid biosynthetic process	phenylpropanoid biosynthetic process	phenylpropanoid biosynthetic process	phenylpropanoid biosynthetic process	phenylpropanoid biosynthetic process	phenylpropanoid biosynthetic process		phenylpropanoid biosynthetic process	104	104	104	104	104	104		104	2.53216	1.55205	4.79741	1.5376	2.3333	1.41354		1.61175	7.2111	4.89898	7.2111	4.47214	6	4.89898		4	0.00019505	0.0061561	1.0857e-06	0.0082021	0.00086284	0.0040158		0.0063012
9.1143e-12		6.4366e-10	0.00019366	0.00013399			0.0030118	response to water deprivation		response to water deprivation	response to water deprivation	response to water deprivation			response to water deprivation	188		188	188	188			188	11.0403		9.19134	3.71296	3.87294			2.52117	11.6619		9.79796	6.63325	8			5.2915	5.661e-14		2.0597e-11	1.6953e-05	1.2181e-05			0.00038036
2.5678e-11		1.4846e-09	0.00026484	0.00021386			0.0036084	response to water		response to water	response to water	response to water			response to water	196		196	196	196			196	10.5904		8.8284	3.57701	3.66987			2.44268	11.6619		9.79796	6.63325	8			5.2915	1.9936e-13		5.0145e-11	2.4968e-05	2.0483e-05			0.00048825
0.22089		0.00011922	0.022336	0.00013108				glycoside biosynthetic process		glycoside biosynthetic process	glycoside biosynthetic process	glycoside biosynthetic process				60		60	60	60				0.655831		3.92367	1.65099	3.88246				4.47214		6	4	6				0.083004		1.1021e-05	0.0057157	1.1704e-05
7.7393e-25	6.6203e-11	1.5174e-21	1.2015e-08	4.0503e-16	7.0782e-07	2.2889e-06	3.0803e-08	response to organic substance	response to organic substance	response to organic substance	response to organic substance	response to organic substance	response to organic substance	response to organic substance	response to organic substance	1037	1037	1037	1037	1037	1037	1037	1037	24.1113	10.1791	20.8189	7.92027	15.3925	6.15008	5.64038	7.51141	21.9089	14.4222	18.4391	12.6491	17.4356	12.6491	8.7178	10.583	1.8026e-27	1.4134e-13	5.3951e-24	5.394e-11	1.9726e-18	1.6087e-08	1.7766e-07	8.3358e-10
0.054068	0.010733	4.8359e-06	0.00051882	9.4687e-05	0.50277	0.067966	0.003733	cellular amino acid biosynthetic process	cellular amino acid biosynthetic process	cellular amino acid biosynthetic process	cellular amino acid biosynthetic process	cellular amino acid biosynthetic process	cellular amino acid biosynthetic process	cellular amino acid biosynthetic process	cellular amino acid biosynthetic process	142	142	142	142	142	142	142	142	1.26706	1.96929	5.31552	3.28499	4.02371	0.298629	1.16771	2.42795	6.9282	5.65685	8	6	7.48331	3.4641	3.4641	4.89898	0.0094451	0.001911	2.7081e-07	5.3557e-05	7.993e-06	0.33699	0.026775	0.00051472
0.28228		0.14704				0.016589	0.06013	pollen development		pollen development				pollen development	pollen development	149		149				149	149	0.549314		0.832559				1.78017	1.22091	6		5.2915				4	4	0.12646		0.064437				0.0047312	0.021231
0.28114		0.045525	0.017269			0.0021902	0.0051078	gametophyte development		gametophyte development	gametophyte development			gametophyte development	gametophyte development	212		212	212			212	212	0.551077		1.34175	1.76272			2.65952	2.29177	6.9282		6.63325	5.65685			4.89898	5.2915	0.12398		0.012545	0.0040508			0.00041115	0.00077678
0.0032777			0.025977				0.063138	regulation of abscisic acid mediated signaling pathway			regulation of abscisic acid mediated signaling pathway				regulation of abscisic acid mediated signaling pathway	33			33				33	2.48443			1.58541				1.19971	5.2915			3.4641				2.82843	0.00022903			0.0070263				0.022538
0.049293	0.089438	0.00010494	0.0013813	1.7117e-07				glucosinolate metabolic process	glucosinolate metabolic process	glucosinolate metabolic process	glucosinolate metabolic process	glucosinolate metabolic process				45	45	45	45	45				1.30722	1.04848	3.97906	2.85972	6.76657				4.89898	3.4641	5.65685	4.47214	6.63325				0.0075358	0.033958	9.3279e-06	0.00019223	6.2523e-09
0.049293	0.089438	0.00010494	0.0013813	1.7117e-07				glycosinolate metabolic process	glycosinolate metabolic process	glycosinolate metabolic process	glycosinolate metabolic process	glycosinolate metabolic process				45	45	45	45	45				1.30722	1.04848	3.97906	2.85972	6.76657				4.89898	3.4641	5.65685	4.47214	6.63325				0.0075358	0.033958	9.3279e-06	0.00019223	6.2523e-09
0.062254	0.0029658	0.0013961	0.05252	8.6994e-05	0.66694	0.38167	0.042253	organic acid metabolic process	organic acid metabolic process	organic acid metabolic process	organic acid metabolic process	organic acid metabolic process	organic acid metabolic process	organic acid metabolic process	organic acid metabolic process	621	621	621	621	621	621	621	621	1.20583	2.52785	2.85507	1.27968	4.06051	0.175913	0.418307	1.37414	12	9.38083	10.9545	7.48331	11.6619	6	4	6.32456	0.011313	0.00038685	0.00019856	0.017507	6.9705e-06	0.54249	0.31003	0.012694
9.1635e-09	0.00033984	4.7226e-08	2.2333e-05	0.0001079	6.5034e-05			response to abscisic acid stimulus	response to abscisic acid stimulus	response to abscisic acid stimulus	response to abscisic acid stimulus	response to abscisic acid stimulus	response to abscisic acid stimulus			272	272	272	272	272	272			8.03794	3.46872	7.32582	4.65105	3.96697	4.18686			12	7.74597	10.198	7.74597	8.94427	8			1.3518e-10	3.0607e-05	1.889e-09	1.0527e-06	9.4589e-06	2.4116e-06
8.8062e-07	2.4249e-10	1.1214e-15	1.6198e-06	4.459e-11	1.8327e-16	1.4575e-09	8.424e-12	regulation of macromolecule metabolic process	regulation of macromolecule metabolic process	regulation of macromolecule metabolic process	regulation of macromolecule metabolic process	regulation of macromolecule metabolic process	regulation of macromolecule metabolic process	regulation of macromolecule metabolic process	regulation of macromolecule metabolic process	1685	1685	1685	1685	1685	1685	1685	1685	6.05521	9.61531	14.9502	5.79053	10.3508	15.7369	8.8364	11.0745	21.0713	16.2481	19.8997	13.7113	18.868	17.2047	10.9545	13.2665	2.393e-08	4.7694e-12	1.9936e-17	3.8178e-08	8.4343e-13	2.6307e-18	3.6832e-11	1.0935e-14
0.023949	0.028514	0.0037462	0.00078494	0.0038874	6.8109e-05			flavone metabolic process	flavone metabolic process	flavone metabolic process	flavone metabolic process	flavone metabolic process	flavone metabolic process			8	8	8	8	8	8			1.62071	1.54494	2.42641	3.10516	2.41034	4.16679			3.4641	2.82843	3.4641	3.4641	3.4641	4			0.0028213	0.0065305	0.00067599	8.9859e-05	0.00069102	2.8515e-06
0.12055	0.054448	0.00051358	0.019566	0.00013379	0.073359		0.071727	pigment metabolic process	pigment metabolic process	pigment metabolic process	pigment metabolic process	pigment metabolic process	pigment metabolic process		pigment metabolic process	92	92	92	92	92	92		92	0.918843	1.26402	3.28939	1.70851	3.87358	1.13455		1.14432	5.65685	4.47214	6.32456	4.47214	6.63325	4.47214		3.4641	0.02658	0.015313	6.4369e-05	0.0049189	1.2054e-05	0.010763		0.027249
0.0025635								response to reactive oxygen species								64								2.59116								6.32456								0.00016719
0.00068369		0.00025258		0.024252				response to oxidative stress		response to oxidative stress		response to oxidative stress				247		247		247				3.16514		3.59761		1.61526				9.79796		8.48528		7.2111				3.7157e-05		2.6717e-05		0.0066338
0.1238	0.12343	0.014619		0.4458	0.67584	0.1914	0.042253	cellular response to extracellular stimulus	cellular response to extracellular stimulus	cellular response to extracellular stimulus		cellular response to extracellular stimulus	cellular response to extracellular stimulus	cellular response to extracellular stimulus	cellular response to extracellular stimulus	128	128	128		128	128	128	128	0.907295	0.908593	1.83509		0.350858	0.170157	0.718049	1.37414	6.32456	4.47214	6		4	2.82843	2.82843	4	0.027585	0.052514	0.0034565		0.36481	0.55377	0.11453	0.01285
0.1238	0.12343	0.014619		0.4458	0.67584	0.1914	0.042253	cellular response to external stimulus	cellular response to external stimulus	cellular response to external stimulus		cellular response to external stimulus	cellular response to external stimulus	cellular response to external stimulus	cellular response to external stimulus	128	128	128		128	128	128	128	0.907295	0.908593	1.83509		0.350858	0.170157	0.718049	1.37414	6.32456	4.47214	6		4	2.82843	2.82843	4	0.027585	0.052514	0.0034565		0.36481	0.55377	0.11453	0.01285
0.09343	0.023706	0.0051884	0.0050234	6.0781e-13	0.64303	0.073417	0.0017705	cellular process	cellular process	cellular process	cellular process	cellular process	cellular process	cellular process	cellular process	7393	7393	7393	7393	7393	7393	7393	7393	1.02951	1.62513	2.28496	2.299	12.2162	0.191768	1.1342	2.7519	35.5528	23.6643	28.9137	21.2603	32.3728	20.6882	13.1149	17.2047	0.018632	0.0050309	0.00098563	0.0008626	5.9202e-15	0.50843	0.029666	0.00018253
0.00010784	5.8361e-05	1.4846e-09		0.00013916	2.1731e-07			response to jasmonic acid stimulus	response to jasmonic acid stimulus	response to jasmonic acid stimulus		response to jasmonic acid stimulus	response to jasmonic acid stimulus			148	148	148		148	148			3.96722	4.23388	8.8284		3.85648	6.66292			8.7178	6.9282	9.16515		7.48331	7.74597			4.8419e-06	4.2291e-06	4.9903e-11		1.2877e-05	4.1591e-09
2.5356e-18	1.6898e-10	8.2866e-18	5.5475e-08	6.9281e-14	2.1272e-06	2.4999e-06	8.9328e-06	response to endogenous stimulus	response to endogenous stimulus	response to endogenous stimulus	response to endogenous stimulus	response to endogenous stimulus	response to endogenous stimulus	response to endogenous stimulus	response to endogenous stimulus	835	835	835	835	835	835	835	835	17.5959	9.77216	17.0816	7.2559	13.1594	5.6722	5.60208	5.04901	19.3907	13.2665	16.6132	11.6619	15.8745	11.6619	8.24621	9.16515	9.8431e-21	2.5167e-12	1.0312e-19	4.3583e-10	5.6234e-16	5.8522e-08	1.9855e-07	4.3743e-07
0.039445		6.2125e-05	0.0028022	4.7059e-07				S-glycoside biosynthetic process		S-glycoside biosynthetic process	S-glycoside biosynthetic process	S-glycoside biosynthetic process				30		30	30	30				1.40401		4.20673	2.5525	6.32736				4.47214		5.2915	4	6				0.0055431		5.0805e-06	0.00042458	2.139e-08
0.049293	0.089438	0.00010494	0.0013813	1.7117e-07				S-glycoside metabolic process	S-glycoside metabolic process	S-glycoside metabolic process	S-glycoside metabolic process	S-glycoside metabolic process				45	45	45	45	45				1.30722	1.04848	3.97906	2.85972	6.76657				4.89898	3.4641	5.65685	4.47214	6.63325				0.0075358	0.033958	9.3279e-06	0.00019223	6.2523e-09
0.004232		9.8035e-05	0.0086843	0.018256				protein folding		protein folding	protein folding	protein folding				184		184	184	184				2.37345		4.00862	2.06126	1.73859				8.48528		8	5.65685	6.63325				0.00030886		8.4528e-06	0.0016959	0.0048011
0.85342		0.98905	1	0.83529		0.9129		cellular protein metabolic process		cellular protein metabolic process	cellular protein metabolic process	cellular protein metabolic process		cellular protein metabolic process		2767		2767	2767	2767		2767		0.068838		0.00478167	0	0.0781627		0.0395781		20.0998		14.2829	9.16515	15.4919		6		0.76529		0.98026	0.99316	0.80546		0.89312
0.35077	0.011342	0.0059896	0.08464	0.17987	0.58651	0.15229	0.0067169	cellular response to stress	cellular response to stress	cellular response to stress	cellular response to stress	cellular response to stress	cellular response to stress	cellular response to stress	cellular response to stress	364	364	364	364	364	364	364	364	0.454983	1.94533	2.2226	1.07243	0.745043	0.231724	0.817335	2.17283	8.48528	7.48331	8.7178	6	7.2111	4.89898	4	6	0.17646	0.0020664	0.001176	0.031253	0.097965	0.42936	0.083566	0.0011339
2.5975e-05	0.0022341	4.5466e-08	0.00025358	0.00015892	0.13967	0.0024019	2.4729e-07	cellular response to stimulus	cellular response to stimulus	cellular response to stimulus	cellular response to stimulus	cellular response to stimulus	cellular response to stimulus	cellular response to stimulus	cellular response to stimulus	729	729	729	729	729	729	729	729	4.58544	2.65089	7.34231	3.59588	3.79883	0.854901	2.61944	6.60679	14.9666	10	13.5647	9.59166	12.1655	8.24621	6.63325	9.38083	1.0083e-06	0.00025672	1.7782e-09	2.3596e-05	1.4963e-05	0.036588	0.00046391	9.2416e-09
0.19854	0.00034165	0.0018904	0.15987	0.0020824	0.090781		0.0016597	nuclear import	nuclear import	nuclear import	nuclear import	nuclear import	nuclear import		nuclear import	39	39	39	39	39	39		39	0.702153	3.46642	2.72346	0.796222	2.68143	1.04201		2.77998	4	4.89898	4.89898	2.82843	4.89898	3.4641		4	0.063508	3.1124e-05	0.00028733	0.07873	0.00029918	0.018569		0.00016041
0.049293								negative regulation of two-component signal transduction system (phosphorelay)								11								1.30722								3.4641								0.0076179
0.25151		0.14216	0.025531	5.6213e-07	0.022521		0.035045	photosynthesis, light reaction		photosynthesis, light reaction	photosynthesis, light reaction	photosynthesis, light reaction	photosynthesis, light reaction		photosynthesis, light reaction	63		63	63	63	63		63	0.599447		0.847227	1.59293	6.25016	1.64741		1.45538	4.47214		4	4	6.9282	4.47214		3.4641	0.09744		0.062044	0.0067911	2.6464e-08	0.0021551		0.0099805
0.0057283		0.0071857	2.2333e-05	3.3666e-16	0.014285		0.0015751	photosynthesis		photosynthesis	photosynthesis	photosynthesis	photosynthesis		photosynthesis	113		113	113	113	113		113	2.24197		2.14353	4.65105	15.4728	1.84512		2.80269	7.2111		6	6.32456	10.198	5.2915		4.89898	0.00044475		0.0014755	1.0384e-06	1.3663e-18	0.0012815		0.00015021
0.026368		0.0041713	0.026317		0.07799			two-component signal transduction system (phosphorelay)		two-component signal transduction system (phosphorelay)	two-component signal transduction system (phosphorelay)		two-component signal transduction system (phosphorelay)			64		64	64		64			1.57892		2.37973	1.57976		1.10796			5.65685		5.2915	4		4			0.0032346		0.00077493	0.0071773		0.013744
0.031809			0.018524					gibberellic acid mediated signaling pathway			gibberellic acid mediated signaling pathway					28			28					1.49744			1.73227					4.47214			3.4641					0.004075			0.0044075
0.011292			0.022794					gibberellin mediated signaling pathway			gibberellin mediated signaling pathway					31			31					1.94722			1.64218					4.89898			3.4641					0.0010784			0.0058908
0.00077302		0.0049506	0.028486	0.005154	0.18794		0.14783	negative regulation of response to stimulus		negative regulation of response to stimulus	negative regulation of response to stimulus	negative regulation of response to stimulus	negative regulation of response to stimulus		negative regulation of response to stimulus	66		66	66	66	66		66	3.11181		2.30534	1.54537	2.28785	0.72599		0.83023	6.63325		5.2915	4	5.2915	3.4641		2.82843	4.3212e-05		0.00093291	0.0079926	0.00097475	0.07022		0.078869
0.0010381		0.00017071		4.5432e-07				response to wounding		response to wounding		response to wounding				133		133		133				2.98376		3.76773		6.34264				8		7.2111		8.24621				5.9642e-05		1.6995e-05		1.9485e-08
0.017292		0.00075222			0.039237			ethylene mediated signaling pathway		ethylene mediated signaling pathway			ethylene mediated signaling pathway			46		46			46			1.76215		3.12365			1.40631			5.2915		5.2915			4			0.0018528		9.6285e-05			0.0043179
5.4088e-06		8.3988e-05	5.556e-05	0.00084482	0.046384	0.01383	0.0064917	hormone-mediated signaling pathway		hormone-mediated signaling pathway	hormone-mediated signaling pathway	hormone-mediated signaling pathway	hormone-mediated signaling pathway	hormone-mediated signaling pathway	hormone-mediated signaling pathway	224		224	224	224	224	224	224	5.2669		4.07578	4.25524	3.07323	1.33363	1.85917	2.18764	10.3923		8.48528	7.2111	8	6	4.47214	5.2915	1.9317e-07		7.0923e-06	3.1802e-06	0.00010217	0.0054395	0.0035449	0.0010708
0.039495	0.040249		0.022794					negative regulation of seed germination	negative regulation of seed germination		negative regulation of seed germination					10	10		10					1.40346	1.39525		1.64218					3.4641	2.82843		2.82843					0.0057035	0.010279		0.0059863
0.043627	0.048426	0.023479	0.0031181	0.0042575	0.012492			regulation of seed germination	regulation of seed germination	regulation of seed germination	regulation of seed germination	regulation of seed germination	regulation of seed germination			31	31	31	31	31	31			1.36025	1.31493	1.62931	2.50611	2.37085	1.90336			4.47214	3.4641	4	4	4.47214	4			0.0064017	0.012633	0.0058855	0.00048294	0.00077063	0.00098622
0.033077	3.3512e-05	0.00015763	0.0023358	2.3019e-05	0.7339	0.23856	0.0027817	organic acid biosynthetic process	organic acid biosynthetic process	organic acid biosynthetic process	organic acid biosynthetic process	organic acid biosynthetic process	organic acid biosynthetic process	organic acid biosynthetic process	organic acid biosynthetic process	307	307	307	307	307	307	307	307	1.48048	4.47479	3.80237	2.63157	4.63792	0.134362	0.622405	2.55568	9.38083	8.48528	9.16515	6.9282	9.59166	4	3.4641	6	0.0044685	2.1162e-06	1.5272e-05	0.0003408	1.4947e-06	0.64963	0.16277	0.00033696
0.00031702	0.0077563	1.0129e-05	0.020852	0.0023609	0.07799		0.045346	phenylpropanoid metabolic process	phenylpropanoid metabolic process	phenylpropanoid metabolic process	phenylpropanoid metabolic process	phenylpropanoid metabolic process	phenylpropanoid metabolic process		phenylpropanoid metabolic process	133	133	133	133	133	133		133	3.49892	2.11035	4.99441	1.68085	2.62692	1.10796		1.34346	8.24621	5.65685	7.74597	4.89898	6.63325	4.89898		4	1.5998e-05	0.0012606	6.3028e-07	0.0052891	0.0003526	0.012861		0.014609
3.0301e-07	5.9809e-05	3.1597e-10	0.0009362	2.2723e-07	0.26415		0.0071262	cellular amino acid derivative metabolic process	cellular amino acid derivative metabolic process	cellular amino acid derivative metabolic process	cellular amino acid derivative metabolic process	cellular amino acid derivative metabolic process	cellular amino acid derivative metabolic process		cellular amino acid derivative metabolic process	231	231	231	231	231	231		231	6.51855	4.22324	9.50035	3.02863	6.64354	0.578153		2.14714	10.9545	7.74597	10.3923	6.63325	9.59166	4.89898		5.2915	7.2929e-09	4.3959e-06	9.2686e-12	0.00011033	8.6686e-09	0.1188		0.0012789
0.039495		0.0068388				0.0040189	0.0097383	response to molecule of bacterial origin		response to molecule of bacterial origin				response to molecule of bacterial origin	response to molecule of bacterial origin	10		10				10	10	1.40346		2.16502				2.39589	2.01152	3.4641		3.4641				2.82843	2.82843	0.0057035		0.0013982				0.00089228	0.0021349
6.8345e-06		1.9962e-08	0.0011884	4.459e-11		0.16907	0.0027066	response to bacterium		response to bacterium	response to bacterium	response to bacterium		response to bacterium	response to bacterium	241		241	241	241		241	241	5.16529		7.6998	2.92503	10.3508		0.771942	2.56758	10.583		10	6.63325	10.7703		3.4641	5.65685	2.494e-07		7.0975e-10	0.00016006	8.9728e-13		0.096435	0.00031739
0.011278				0.028054		0.067966	0.09417	detection of hormone stimulus				detection of hormone stimulus		detection of hormone stimulus	detection of hormone stimulus	6				6		6	6	1.94775				1.552		1.16771	1.02609	3.4641				2.82843		2	2	0.0010683				0.0079927		0.026867	0.041503
0.011278				0.028054		0.067966	0.09417	detection of endogenous stimulus				detection of endogenous stimulus		detection of endogenous stimulus	detection of endogenous stimulus	6				6		6	6	1.94775				1.552		1.16771	1.02609	3.4641				2.82843		2	2	0.0010683				0.0079927		0.026867	0.041503
0.017069								regulation of amino acid export								7								1.76779								3.4641								0.0018156
0.00023141	3.6445e-05	3.4387e-08	0.0005882	3.9258e-07	0.35605	0.38167	0.0014598	small molecule biosynthetic process	small molecule biosynthetic process	small molecule biosynthetic process	small molecule biosynthetic process	small molecule biosynthetic process	small molecule biosynthetic process	small molecule biosynthetic process	small molecule biosynthetic process	622	622	622	622	622	622	622	622	3.63562	4.43837	7.46361	3.23047	6.40607	0.448491	0.418307	2.83572	13.7113	10.3923	12.9615	8.94427	12.6491	6.9282	4	7.48331	1.1499e-05	2.3768e-06	1.2838e-09	6.2715e-05	1.5614e-08	0.1908	0.31106	0.00013356
0.54088	0.20873	0.54803	0.46879	0.06067	1	0.87163	0.43692	biosynthetic process	biosynthetic process	biosynthetic process	biosynthetic process	biosynthetic process	biosynthetic process	biosynthetic process	biosynthetic process	2610	2610	2610	2610	2610	2610	2610	2610	0.266901	0.680419	0.261194	0.329025	1.21702	0	0.0596674	0.359597	20.4939	14	15.8745	11.4891	17.6635	9.38083	6	8.94427	0.3624	0.11258	0.4545	0.3876	0.021077	0.99873	0.8496	0.37837
0.0076776	6.5261e-06	3.0059e-06	2.5096e-06	0.00058774			0.0026316	cell wall thickening	cell wall thickening	cell wall thickening	cell wall thickening	cell wall thickening			cell wall thickening	19	19	19	19	19			19	2.11478	5.18535	5.52203	5.6004	3.23082			2.57979	4.47214	4.89898	5.2915	4.89898	4.47214			3.4641	0.00064377	3.3779e-07	1.5764e-07	6.4782e-08	6.6781e-05			0.00030521
0.014402	0.001906	0.00043915	0.00025358	0.014386	0.073359		0.12214	cell wall modification	cell wall modification	cell wall modification	cell wall modification	cell wall modification	cell wall modification		cell wall modification	128	128	128	128	128	128		128	1.84158	2.71988	3.35739	3.59588	1.84206	1.13455		0.913135	7.2111	6	6.9282	6	6	4.89898		3.4641	0.0014424	0.00020131	5.3869e-05	2.3622e-05	0.0036315	0.010793		0.061858
4.021e-08	1.0606e-10	1.9312e-18	5.2666e-07	3.3001e-10	3.5079e-17	7.745e-09	8.6151e-12	regulation of transcription	regulation of transcription	regulation of transcription	regulation of transcription	regulation of transcription	regulation of transcription	regulation of transcription	regulation of transcription	1468	1468	1468	1468	1468	1468	1468	1468	7.39566	9.97445	17.7142	6.27847	9.48147	16.455	8.11098	11.0647	20.4939	15.748	19.6977	13.4164	17.7764	16.7332	10.3923	12.6491	7.8048e-10	9.8812e-13	1.5449e-20	4.7287e-09	8.036e-12	3.3568e-19	2.2368e-10	6.1916e-14
3.822e-08	1.6898e-10	2.8396e-18	7.3262e-07	6.9881e-11	1.3472e-17	1.0971e-08	1.3176e-11	regulation of macromolecule biosynthetic process	regulation of macromolecule biosynthetic process	regulation of macromolecule biosynthetic process	regulation of macromolecule biosynthetic process	regulation of macromolecule biosynthetic process	regulation of macromolecule biosynthetic process	regulation of macromolecule biosynthetic process	regulation of macromolecule biosynthetic process	1504	1504	1504	1504	1504	1504	1504	1504	7.4177	9.77216	17.5467	6.13512	10.1556	16.8706	7.95975	10.8802	20.6882	15.748	19.799	13.4164	18.1108	16.9706	10.3923	12.6491	7.1218e-10	2.7989e-12	2.5241e-20	9.8669e-09	1.5315e-12	7.3796e-20	3.8292e-10	1.3583e-13
0.26107	0.011024	0.010184	2.5204e-05	0.026782	0.088065	2.0487e-08	1.5906e-06	floral organ development	floral organ development	floral organ development	floral organ development	floral organ development	floral organ development	floral organ development	floral organ development	143	143	143	143	143	143	143	143	0.58325	1.95767	1.9921	4.59853	1.57216	1.0552	7.68852	5.79844	6	5.65685	6.32456	6.63325	6	4.89898	6.32456	6.32456	0.10522	0.0019971	0.0021906	1.2164e-06	0.007442	0.017803	9.9846e-10	7.174e-08
0.067157								regulation of two-component signal transduction system (phosphorelay)								13								1.17291								3.4641								0.012462
0.15256	0.099093	0.16305	0.037775	0.0026139	0.060788			regulation of post-embryonic development	regulation of post-embryonic development	regulation of post-embryonic development	regulation of post-embryonic development	regulation of post-embryonic development	regulation of post-embryonic development			157	157	157	157	157	157			0.816565	1.00396	0.787677	1.42279	2.58271	1.21618			6.63325	4.89898	5.2915	4.89898	6.9282	5.2915			0.042759	0.038673	0.080128	0.011525	0.00039887	0.0079257
0.087652	0.0024558	0.0059896	6.224e-05	0.00012033	0.00058733	1.1989e-06	0.022823	regulation of multicellular organismal process	regulation of multicellular organismal process	regulation of multicellular organismal process	regulation of multicellular organismal process	regulation of multicellular organismal process	regulation of multicellular organismal process	regulation of multicellular organismal process	regulation of multicellular organismal process	229	229	229	229	229	229	229	229	1.05724	2.6098	2.2226	4.20593	3.91962	3.23112	5.92122	1.64162	8	6.9282	7.48331	7.2111	8.48528	7.2111	6.32456	4.89898	0.017353	0.00030148	0.001182	4.0515e-06	1.0646e-05	3.0912e-05	9.0892e-08	0.0057353
0.099916	0.019407	6.4404e-06	0.0074646	0.00044868			0.083406	indole and derivative metabolic process	indole and derivative metabolic process	indole and derivative metabolic process	indole and derivative metabolic process	indole and derivative metabolic process			indole and derivative metabolic process	41	41	41	41	41			41	1.00036	1.71203	5.19109	2.12699	3.34806			1.0788	4.47214	4	6	4	5.2915			2.82843	0.020569	0.0038976	3.8929e-07	0.0014159	4.698e-05			0.033749
0.049001	0.064207	0.0031613	0.004923	3.5757e-05	0.17562		0.29934	heterocycle metabolic process	heterocycle metabolic process	heterocycle metabolic process	heterocycle metabolic process	heterocycle metabolic process	heterocycle metabolic process		heterocycle metabolic process	340	340	340	340	340	340		340	1.3098	1.19242	2.50014	2.30777	4.44664	0.755435		0.523831	9.59166	6.63325	8.7178	6.9282	9.79796	6		4	0.0073425	0.019827	0.00052266	0.00083984	2.5251e-06	0.059449		0.21843
0.011278	7.1548e-10	9.1129e-07	0.010251	6.1203e-05	0.0010269		8.2437e-07	transcription factor import into nucleus	transcription factor import into nucleus	transcription factor import into nucleus	transcription factor import into nucleus	transcription factor import into nucleus	transcription factor import into nucleus		transcription factor import into nucleus	6	6	6	6	6	6		6	1.94775	9.14541	6.04034	1.98925	4.21323	2.98848		6.08388	3.4641	4.89898	4.47214	2.82843	4	3.4641		4	0.0010683	1.4813e-11	4.2932e-08	0.0020593	4.6218e-06	5.7731e-05		3.5057e-08
0.17523	0.00025882	0.0014708	0.14917	0.001618	0.082691		0.0014436	protein import into nucleus	protein import into nucleus	protein import into nucleus	protein import into nucleus	protein import into nucleus	protein import into nucleus		protein import into nucleus	37	37	37	37	37	37		37	0.756382	3.587	2.83246	0.826325	2.79102	1.08254		2.84057	4	4.89898	4.89898	2.82843	4.89898	3.4641		4	0.054134	2.2774e-05	0.0002131	0.071852	0.00022195	0.016123		0.00013022
0.067157								regulation of ethylene mediated signaling pathway								13								1.17291								3.4641								0.012462
7.2544e-05		0.0023564	0.013443	0.017354	0.35627		0.068766	regulation of response to stimulus		regulation of response to stimulus	regulation of response to stimulus	regulation of response to stimulus	regulation of response to stimulus		regulation of response to stimulus	157		157	157	157	157		157	4.1394		2.62774	1.87152	1.76061	0.448216		1.16263	8.94427		6.9282	5.2915	6.32456	4		4	3.0978e-06		0.00037284	0.0028364	0.0045215	0.19228		0.025132
0.20476	0.24751	0.21734	0.71968	0.0010533	0.61492	0.56772	0.055068	establishment of localization in cell	establishment of localization in cell	establishment of localization in cell	establishment of localization in cell	establishment of localization in cell	establishment of localization in cell	establishment of localization in cell	establishment of localization in cell	381	381	381	381	381	381	381	381	0.688759	0.606408	0.662869	0.142861	2.97745	0.211182	0.245867	1.2591	9.16515	6	7.2111	4	9.38083	4.89898	2.82843	5.2915	0.068913	0.15066	0.12113	0.66879	0.00013679	0.4725	0.51699	0.018522
0.099916	0.028514	0.020379	0.13625	3.8926e-05	0.54928	0.61306	0.0048979	cellular localization	cellular localization	cellular localization	cellular localization	cellular localization	cellular localization	cellular localization	cellular localization	415	415	415	415	415	415	415	415	1.00036	1.54494	1.69082	0.865667	4.40976	0.260208	0.212496	2.30999	10	7.48331	8.7178	6	10.3923	5.2915	2.82843	6.32456	0.020635	0.0065529	0.0050177	0.061879	2.8436e-06	0.39225	0.56326	0.00073848
0.039445			0.021068	0.0038486				response to zinc ion			response to zinc ion	response to zinc ion				30			30	30				1.40401			1.67638	2.4147				4.47214			3.4641	4.47214				0.0055431			0.0053674	0.00065913
0.003731		0.00012463	0.033243	1.889e-07			0.17698	response to metal ion		response to metal ion	response to metal ion	response to metal ion			response to metal ion	350		350	350	350			350	2.42817		3.90438	1.4783	6.72378			0.752085	10.583		9.59166	6.32456	10.7703			4.47214	0.00026361		1.1632e-05	0.0096389	7.0529e-09			0.10172
0.41367	0.02089	0.091748	0.055796	0.16853	0.44524	1.7645e-05	0.042253	reproductive cellular process	reproductive cellular process	reproductive cellular process	reproductive cellular process	reproductive cellular process	reproductive cellular process	reproductive cellular process	reproductive cellular process	128	128	128	128	128	128	128	128	0.383347	1.68007	1.0374	1.2534	0.773317	0.351405	4.75337	1.37414	5.2915	5.2915	5.2915	4.47214	4.89898	3.4641	5.2915	4	0.22996	0.0042601	0.032785	0.018786	0.086318	0.28181	1.911e-06	0.01285
0.13076	4.7013e-07	0.0018904	0.00017126	2.3469e-05	0.18794	2.5702e-12	6.4647e-07	reproductive process	reproductive process	reproductive process	reproductive process	reproductive process	reproductive process	reproductive process	reproductive process	911	911	911	911	911	911	911	911	0.883525	6.32778	2.72346	3.76635	4.62951	0.72599	11.59	6.18945	13.7113	12.49	12.49	10.3923	13.5647	8.7178	10.198	9.79796	0.029441	1.7521e-08	0.00028595	1.3839e-05	1.543e-06	0.070364	2.7786e-14	2.4992e-08
0.01045			0.016314					abscisic acid mediated signaling pathway			abscisic acid mediated signaling pathway					53			53					1.98088			1.78743					5.65685			4					0.00094115			0.003662
0.01045			0.016314					cellular response to abscisic acid stimulus			cellular response to abscisic acid stimulus					53			53					1.98088			1.78743					5.65685			4					0.00094115			0.003662
0.023949	0.064969	0.0081077	0.033243	0.037065				cellular biogenic amine biosynthetic process	cellular biogenic amine biosynthetic process	cellular biogenic amine biosynthetic process	cellular biogenic amine biosynthetic process	cellular biogenic amine biosynthetic process				37	37	37	37	37				1.62071	1.1873	2.0911	1.4783	1.43103				4.89898	3.4641	4.47214	3.4641	4				0.0027946	0.020378	0.0017008	0.0096632	0.011341
0.025131	0.0012531	0.0012098	0.0022107	0.0057568			0.10235	cellular biogenic amine metabolic process	cellular biogenic amine metabolic process	cellular biogenic amine metabolic process	cellular biogenic amine metabolic process	cellular biogenic amine metabolic process			cellular biogenic amine metabolic process	50	50	50	50	50			50	1.59978	2.90202	2.91729	2.65547	2.23982			0.98993	5.2915	4.89898	5.2915	4.47214	4.89898			2.82843	0.0030244	0.00013102	0.00016561	0.00031759	0.0011682			0.048403
4.5377e-06	0.0090995	0.00039838	0.0091622	0.00046345	8.1003e-05	0.0061906		response to gibberellin stimulus	response to gibberellin stimulus	response to gibberellin stimulus	response to gibberellin stimulus	response to gibberellin stimulus	response to gibberellin stimulus	response to gibberellin stimulus		107	107	107	107	107	107	107		5.34316	2.04098	3.3997	2.038	3.334	4.0915	2.20826		8.48528	5.2915	6.63325	4.89898	6.63325	6.32456	4		1.5149e-07	0.0015543	4.7097e-05	0.0017995	5.0408e-05	3.4882e-06	0.0014303
1.0017e-17	1.6898e-10	1.3877e-15	3.5381e-08	2.4426e-13	2.741e-05	3.7979e-06	9.5635e-06	response to hormone stimulus	response to hormone stimulus	response to hormone stimulus	response to hormone stimulus	response to hormone stimulus	response to hormone stimulus	response to hormone stimulus	response to hormone stimulus	767	767	767	767	767	767	767	767	16.9993	9.77216	14.8577	7.45123	12.6121	4.5621	5.42046	5.01938	18.7617	12.9615	15.748	11.4891	15.3623	10.9545	8	8.94427	5.4439e-20	2.4114e-12	2.5904e-17	1.9855e-10	2.1809e-15	8.5245e-07	3.4277e-07	4.8064e-07
0.27765	0.2591	0.00034078	0.01677	8.6994e-05				glycoside metabolic process	glycoside metabolic process	glycoside metabolic process	glycoside metabolic process	glycoside metabolic process				87	87	87	87	87				0.556496	0.58653	3.46752	1.77548	4.06051				4.89898	3.4641	6.32456	4.47214	6.63325				0.12223	0.15852	3.9682e-05	0.0038772	6.9906e-06
0.57154	0.24249	0.04984	0.23659	0.026782				cellular carbohydrate metabolic process	cellular carbohydrate metabolic process	cellular carbohydrate metabolic process	cellular carbohydrate metabolic process	cellular carbohydrate metabolic process				428	428	428	428	428				0.242956	0.615315	1.30242	0.625996	1.57216				8.48528	6.32456	8.48528	5.65685	8.7178				0.3981	0.14177	0.014044	0.14124	0.0074563
0.039597		0.0021753		0.0023716				positive regulation of transcription		positive regulation of transcription		positive regulation of transcription				56		56		56				1.40234		2.66248		2.62496				5.2915		5.2915		5.2915				0.0057489		0.00034032		0.00035613
0.010681		0.0049506		0.00026287				positive regulation of cellular biosynthetic process		positive regulation of cellular biosynthetic process		positive regulation of cellular biosynthetic process				66		66		66				1.97139		2.30534		3.58026				6		5.2915		6				0.00097854		0.00093291		2.5818e-05
1.71e-06	0.0030425	5.8988e-10	0.0060768	2.9068e-06	0.14499		0.027147	cellular amino acid derivative biosynthetic process	cellular amino acid derivative biosynthetic process	cellular amino acid derivative biosynthetic process	cellular amino acid derivative biosynthetic process	cellular amino acid derivative biosynthetic process	cellular amino acid derivative biosynthetic process		cellular amino acid derivative biosynthetic process	171	171	171	171	171	171		171	5.76699	2.51677	9.22923	2.21632	5.53659	0.838672		1.56628	9.79796	6.32456	9.59166	5.65685	8.48528	4.89898		4.47214	5.1779e-08	0.00040314	1.8352e-11	0.001064	1.5572e-07	0.038154		0.0073115
0.47777	0.2174	0.55039	0.60785	0.042775	1	0.81652	0.34445	cellular biosynthetic process	cellular biosynthetic process	cellular biosynthetic process	cellular biosynthetic process	cellular biosynthetic process	cellular biosynthetic process	cellular biosynthetic process	cellular biosynthetic process	2444	2444	2444	2444	2444	2444	2444	2444	0.320781	0.662746	0.259328	0.216204	1.36881	0	0.0880334	0.462878	20	13.5647	15.3623	10.7703	17.3205	8.48528	6	8.94427	0.3012	0.11818	0.45697	0.54099	0.013471	0.99974	0.78999	0.27085
0.0060971	0.0020917	9.4611e-07	5.783e-05	2.1946e-05	0.56141	0.080021	0.0059205	amine biosynthetic process	amine biosynthetic process	amine biosynthetic process	amine biosynthetic process	amine biosynthetic process	amine biosynthetic process	amine biosynthetic process	amine biosynthetic process	159	159	159	159	159	159	159	159	2.21488	2.6795	6.02406	4.23785	4.65864	0.250724	1.09679	2.22764	8	6.32456	8.48528	6.63325	8	3.4641	3.4641	4.89898	0.00047811	0.0002252	4.5413e-08	3.4399e-06	1.3895e-06	0.40359	0.035677	0.00093081
0.029201	0.00038783	2.3222e-06	5.6698e-05	7.9498e-08	0.60675	0.025457	0.00024101	cellular nitrogen compound biosynthetic process	cellular nitrogen compound biosynthetic process	cellular nitrogen compound biosynthetic process	cellular nitrogen compound biosynthetic process	cellular nitrogen compound biosynthetic process	cellular nitrogen compound biosynthetic process	cellular nitrogen compound biosynthetic process	cellular nitrogen compound biosynthetic process	378	378	378	378	378	378	378	378	1.5346	3.41136	5.6341	4.24643	7.09964	0.216991	1.59419	3.61797	10.198	8.48528	10.583	8.24621	11.1355	4.89898	4.89898	6.9282	0.0036721	3.5845e-05	1.1838e-07	3.309e-06	2.7102e-09	0.46495	0.0074901	1.5839e-05
0.58037	0.080249	0.52671		0.017198				nucleobase, nucleoside and nucleotide metabolic process	nucleobase, nucleoside and nucleotide metabolic process	nucleobase, nucleoside and nucleotide metabolic process		nucleobase, nucleoside and nucleotide metabolic process				182	182	182		182				0.236296	1.09556	0.27843		1.76452				5.65685	5.2915	4.47214		6.63325				0.41139	0.025836	0.43213		0.0044252
0.017069	0.023436	0.002673		0.036184	0.039237	0.0022166	0.0062218	cellular response to sulfur starvation	cellular response to sulfur starvation	cellular response to sulfur starvation		cellular response to sulfur starvation	cellular response to sulfur starvation	cellular response to sulfur starvation	cellular response to sulfur starvation	7	7	7		7	7	7	7	1.76779	1.63011	2.57301		1.44148	1.40631	2.65432	2.20608	3.4641	2.82843	3.4641		2.82843	2.82843	2.82843	2.82843	0.0018156	0.0049493	0.00043005		0.011014	0.0041592	0.00042011	0.0010102
0.080528	0.067356	0.036408		0.30494	0.58182	0.14234	0.083406	cellular response to starvation	cellular response to starvation	cellular response to starvation		cellular response to starvation	cellular response to starvation	cellular response to starvation	cellular response to starvation	100	100	100		100	100	100	100	1.09405	1.17163	1.4388		0.515792	0.235208	0.846677	1.0788	6	4.47214	5.2915		4	2.82843	2.82843	3.4641	0.015756	0.021197	0.0096764		0.21633	0.42458	0.075537	0.033702
6.3197e-05	0.00012747	1.214e-08	8.7909e-05	5.7531e-08	0.22872	0.13525	0.001693	cellular amino acid and derivative metabolic process	cellular amino acid and derivative metabolic process	cellular amino acid and derivative metabolic process	cellular amino acid and derivative metabolic process	cellular amino acid and derivative metabolic process	cellular amino acid and derivative metabolic process	cellular amino acid and derivative metabolic process	cellular amino acid and derivative metabolic process	483	483	483	483	483	483	483	483	4.1993	3.89459	7.91579	4.05597	7.2401	0.640694	0.868861	2.77133	12.8062	9.38083	12.1655	8.7178	12	6.63325	4.47214	6.9282	2.6005e-06	9.8967e-06	4.2085e-10	6.1171e-06	1.8679e-09	0.092747	0.06855	0.00016581
0.04521	9.7904e-05	0.001414	0.028486	7.5004e-06	0.59627	0.55315	0.046039	small molecule metabolic process	small molecule metabolic process	small molecule metabolic process	small molecule metabolic process	small molecule metabolic process	small molecule metabolic process	small molecule metabolic process	small molecule metabolic process	1248	1248	1248	1248	1248	1248	1248	1248	1.34476	4.0092	2.84954	1.54537	5.12492	0.224555	0.257158	1.33688	16.2481	12.8062	14.1421	10	15.3623	8.7178	4.89898	8	0.0067394	7.4999e-06	0.00020236	0.0079682	4.3225e-07	0.43936	0.50023	0.014951
0.022878	0.29787	0.01122	0.0071837	0.042287	6.1264e-05	0.049344	0.023038	signaling	signaling	signaling	signaling	signaling	signaling	signaling	signaling	1023	1023	1023	1023	1023	1023	1023	1023	1.64059	0.525975	1.95002	2.14365	1.3738	4.2128	1.30677	1.63755	15.2315	8.94427	12.49	9.79796	12	11.8322	6.32456	7.74597	0.0025755	0.19149	0.0024585	0.00129	0.013283	2.1985e-06	0.017512	0.005819
8.6283e-08	1.0606e-10	4.6595e-16	1.1833e-06	1.5489e-12	2.9008e-16	8.4399e-09	8.6151e-12	regulation of metabolic process	regulation of metabolic process	regulation of metabolic process	regulation of metabolic process	regulation of metabolic process	regulation of metabolic process	regulation of metabolic process	regulation of metabolic process	1825	1825	1825	1825	1825	1825	1825	1825	7.06408	9.97445	15.3317	5.92691	11.81	15.5375	8.07366	11.0647	22.0907	16.8523	20.4939	14.1421	19.799	17.5499	10.9545	13.4164	1.8087e-09	8.4596e-13	7.4552e-18	2.2828e-08	1.6343e-14	4.5108e-18	2.5899e-10	3.9419e-14
0.95906	0.085454	0.49336	0.21	0.002897	0.94902	0.41844	0.080809	cellular nitrogen compound metabolic process	cellular nitrogen compound metabolic process	cellular nitrogen compound metabolic process	cellular nitrogen compound metabolic process	cellular nitrogen compound metabolic process	cellular nitrogen compound metabolic process	cellular nitrogen compound metabolic process	cellular nitrogen compound metabolic process	1484	1484	1484	1484	1484	1484	1484	1484	0.0181548	1.06827	0.306836	0.677789	2.53805	0.022724	0.378364	1.09254	13.8564	11.4891	12.1655	9.59166	14.9666	8	5.65685	8.24621	0.92334	0.029655	0.39557	0.11949	0.00045854	0.91383	0.35802	0.032386
0.58367	0.1681	0.18874	0.10908	3.2712e-06	1	0.79008	0.19123	cellular metabolic process	cellular metabolic process	cellular metabolic process	cellular metabolic process	cellular metabolic process	cellular metabolic process	cellular metabolic process	cellular metabolic process	5407	5407	5407	5407	5407	5407	5407	5407	0.233836	0.774425	0.724125	0.96225	5.4853	0	0.10233	0.718453	29.189	19.6977	23.7487	17.5499	26.9072	15.0997	9.38083	13.4164	0.41554	0.082137	0.10033	0.043828	1.779e-07	0.99821	0.753	0.11557
0.10366	0.081892	0.046977		0.33864	0.60405	0.15229	0.093447	response to starvation	response to starvation	response to starvation		response to starvation	response to starvation	response to starvation	response to starvation	106	106	106		106	106	106	106	0.9844	1.08676	1.32811		0.470258	0.218926	0.817335	1.02944	6	4.47214	5.2915		4	2.82843	2.82843	3.4641	0.022212	0.026462	0.01307		0.247	0.45395	0.083478	0.039016
4.2793e-18	0.0034024	2.1533e-20	0.00021023	1.7641e-17	0.0098777	0.14186	0.00020816	response to stress	response to stress	response to stress	response to stress	response to stress	response to stress	response to stress	response to stress	1853	1853	1853	1853	1853	1853	1853	1853	17.3686	2.46821	19.6669	3.67731	16.7535	2.00534	0.848147	3.6816	24.8998	13.8564	21.5407	13.1149	21.0713	13.2665	7.2111	10.9545	1.9935e-20	0.0004614	9.5702e-23	1.864e-05	5.7275e-20	0.00074438	0.075026	1.3413e-05
1.3782e-08	3.2719e-09	1.9404e-15	3.5907e-08	2.4097e-11	1.3472e-17	1.1785e-08	8.6151e-12	regulation of biological process	regulation of biological process	regulation of biological process	regulation of biological process	regulation of biological process	regulation of biological process	regulation of biological process	regulation of biological process	2783	2783	2783	2783	2783	2783	2783	2783	7.86067	8.4852	14.7121	7.44482	10.618	16.8706	7.92868	11.0647	26.2298	18.7617	23.3238	16.8523	22.4499	20.2978	12.1655	14.9666	2.2471e-10	7.8379e-11	3.7945e-17	2.418e-10	4.303e-13	2.2424e-20	4.4671e-10	6.1371e-14
1.686e-10	6.6203e-11	1.6086e-19	1.3372e-09	1.4969e-15	4.8592e-17	5.4178e-09	1.617e-11	biological regulation	biological regulation	biological regulation	biological regulation	biological regulation	biological regulation	biological regulation	biological regulation	3243	3243	3243	3243	3243	3243	3243	3243	9.77315	10.1791	18.7936	8.87381	14.8248	16.3134	8.26618	10.7913	28.4253	20.3961	25.4558	18.2209	24.7386	20.9762	12.8062	15.4919	1.5708e-12	2.7413e-13	8.579e-22	3.0015e-12	9.7199e-18	5.3929e-19	1.4669e-10	2.1302e-13
0.16381		0.11666	0.089039	0.063594			0.24766	homeostatic process		homeostatic process	homeostatic process	homeostatic process			homeostatic process	200		200	200	200			200	0.785652		0.93308	1.05042	1.19658			0.60615	7.2111		6	4.89898	6.32456			3.4641	0.048839		0.049198	0.033177	0.022196			0.16723
0.0099684	0.0050053	7.7676e-05	0.0074646	9.0535e-05	0.18804		0.057387	regulation of biological quality	regulation of biological quality	regulation of biological quality	regulation of biological quality	regulation of biological quality	regulation of biological quality		regulation of biological quality	569	569	569	569	569	569		569	2.00137	2.30057	4.10971	2.12699	4.04318	0.725754		1.24118	12.3288	8.94427	11.3137	8	11.3137	7.2111		6	0.0008823	0.00077722	6.4903e-06	0.0014124	7.5691e-06	0.070627		0.019598
0.37655	0.016889	0.032827	0.00019068	0.071337	0.12615	7.4719e-08	4.3764e-06	floral whorl development	floral whorl development	floral whorl development	floral whorl development	floral whorl development	floral whorl development	floral whorl development	floral whorl development	122	122	122	122	122	122	122	122	0.424175	1.7724	1.48377	3.71969	1.14668	0.899119	7.12657	5.35888	5.2915	5.2915	5.65685	6	5.2915	4.47214	6	6	0.19646	0.0032694	0.0085787	1.6081e-05	0.027099	0.032141	4.4508e-09	2.0867e-07
0.26107	0.0024125	0.0058594	3.632e-06	0.00035767	0.16254	1.4575e-09	3.0904e-08	flower development	flower development	flower development	flower development	flower development	flower development	flower development	flower development	228	228	228	228	228	228	228	228	0.58325	2.61752	2.23214	5.43986	3.44652	0.789045	8.8364	7.50998	7.2111	6.9282	7.48331	7.74597	8.24621	5.2915	7.2111	7.48331	0.10832	0.00028971	0.0011336	1.1006e-07	3.658e-05	0.048217	3.4861e-11	8.7615e-10
0.0032777	0.008648	5.4594e-06		5.7159e-06				S-adenosylmethionine biosynthetic process	S-adenosylmethionine biosynthetic process	S-adenosylmethionine biosynthetic process		S-adenosylmethionine biosynthetic process				4	4	4		4				2.48443	2.06309	5.26285		5.24291				3.4641	2.82843	4		4				0.00022658	0.0014592	3.1058e-07		3.2013e-07
0.0068121	0.012988	2.1163e-05		2.3593e-05				S-adenosylmethionine metabolic process	S-adenosylmethionine metabolic process	S-adenosylmethionine metabolic process		S-adenosylmethionine metabolic process				5	5	5		5				2.16672	1.88646	4.67443		4.62721				3.4641	2.82843	4		4				0.00055005	0.0024067	1.5237e-06		1.5703e-06
0.017069								regulation of amino acid transport								7								1.76779								3.4641								0.0018156
0.017069								regulation of amine transport								7								1.76779								3.4641								0.0018156
0.019369	0.028514	2.3222e-06	0.00021582	0.00092929			0.0027817	aromatic amino acid family metabolic process	aromatic amino acid family metabolic process	aromatic amino acid family metabolic process	aromatic amino acid family metabolic process	aromatic amino acid family metabolic process			aromatic amino acid family metabolic process	47	47	47	47	47			47	1.7129	1.54494	5.6341	3.6659	3.03185			2.55568	5.2915	4	6.32456	4.89898	5.2915			4	0.0021053	0.0063762	1.1972e-07	1.9378e-05	0.00011616			0.00033298
0.072911	0.016315	0.00011776	0.0019405	1.6522e-05	0.59327	0.10057	0.0025519	cellular amino acid metabolic process	cellular amino acid metabolic process	cellular amino acid metabolic process	cellular amino acid metabolic process	cellular amino acid metabolic process	cellular amino acid metabolic process	cellular amino acid metabolic process	cellular amino acid metabolic process	300	300	300	300	300	300	300	300	1.13721	1.78741	3.92902	2.71208	4.78194	0.226747	0.997514	2.59313	8.94427	6.9282	9.16515	6.9282	9.59166	4.47214	4	6	0.013734	0.0030738	1.0781e-05	0.00027659	1.0058e-06	0.43644	0.047564	0.00028462
	0.033725								phytosteroid biosynthetic process								9								1.47204								2.82843								0.0083092
	0.033725								brassinosteroid biosynthetic process								9								1.47204								2.82843								0.0083092
	1.1553e-05	0.00034074	0.016446	0.00010075			0.039122		regulation of hormone levels	regulation of hormone levels	regulation of hormone levels	regulation of hormone levels			regulation of hormone levels		124	124	124	124			124		4.9373	3.46757	1.78393	3.99675			1.40758		6.9282	6.9282	4.89898	7.2111			4		6.4742e-07	3.9375e-05	0.0037622	8.5867e-06			0.011545
	0.18899								terpenoid biosynthetic process								70								0.723557								3.4641								0.0988
	0.0050007								monoterpenoid biosynthetic process								3								2.30096								2.82843								0.00073732
	0.20208					0.35884			macromolecule methylation					macromolecule methylation			73					73			0.694485					0.445097			3.4641					2			0.10857					0.28241
	0.055063					0.21719			DNA methylation					DNA methylation			34					34			1.25914					0.66316			3.4641					2			0.016245					0.14309
	0.016345		0.015395			0.0091404	0.03632		cell surface receptor linked signaling pathway		cell surface receptor linked signaling pathway			cell surface receptor linked signaling pathway	cell surface receptor linked signaling pathway		121		121			121	121		1.78661		1.81261			2.03904	1.43985		5.2915		4.89898			4	4		0.003123		0.0033348			0.0022438	0.010625
	0.0065293		0.025977			0.0048567	0.022192		enzyme linked receptor protein signaling pathway		enzyme linked receptor protein signaling pathway			enzyme linked receptor protein signaling pathway	enzyme linked receptor protein signaling pathway		100		100			100	100		2.18514		1.58541			2.31366	1.65381		5.2915		4.47214			4	4		0.0010477		0.0069761			0.0011134	0.0054907
	0.2174								steroid biosynthetic process								38								0.662746								2.82843								0.12063
	0.016345	0.036385	0.0074646	0.033298			0.028488		aromatic compound catabolic process	aromatic compound catabolic process	aromatic compound catabolic process	aromatic compound catabolic process			aromatic compound catabolic process		19	19	19	19			19		1.78661	1.43907	2.12699	1.47758			1.54534		3.4641	3.4641	3.4641	3.4641			2.82843		0.0031303	0.0096381	0.0014109	0.009838			0.0077828
	0.008648	0.014016	0.004923	0.013287			0.0025519		aromatic amino acid family catabolic process	aromatic amino acid family catabolic process	aromatic amino acid family catabolic process	aromatic amino acid family catabolic process			aromatic amino acid family catabolic process		4	4	4	4			4		2.06309	1.85339	2.30777	1.87656			2.59313		2.82843	2.82843	2.82843	2.82843			2.82843		0.0014592	0.0032516	0.00083686	0.0033003			0.00029268
	0.008648	0.014016	0.004923	0.013287	0.013816	0.00077316	0.0025519		nitric oxide metabolic process	nitric oxide metabolic process	nitric oxide metabolic process	nitric oxide metabolic process	nitric oxide metabolic process	nitric oxide metabolic process	nitric oxide metabolic process		4	4	4	4	4	4	4		2.06309	1.85339	2.30777	1.87656	1.8596	3.11173	2.59313		2.82843	2.82843	2.82843	2.82843	2.82843	2.82843	2.82843		0.0014592	0.0032516	0.00083686	0.0033003	0.001223	0.0001211	0.00029268
	0.097305		0.20648						polysaccharide metabolic process		polysaccharide metabolic process						156		156						1.01186		0.685125						4.89898		4						0.037673		0.1168
	0.010649			0.90742					lipid biosynthetic process			lipid biosynthetic process					321			321					1.97268			0.0421917					7.2111			4.47214					0.0018851			0.88369
	0.39993	0.33679	0.11979	0.068817			0.16116		organic acid catabolic process	organic acid catabolic process	organic acid catabolic process	organic acid catabolic process			organic acid catabolic process		70	70	70	70			70		0.398013	0.472636	0.921583	1.1623			0.792756		2.82843	3.4641	3.4641	4.47214			2.82843		0.30305	0.23025	0.051223	0.025806			0.087223
	0.39993	0.33679	0.11979	0.068817			0.16116		carboxylic acid catabolic process	carboxylic acid catabolic process	carboxylic acid catabolic process	carboxylic acid catabolic process			carboxylic acid catabolic process		70	70	70	70			70		0.398013	0.472636	0.921583	1.1623			0.792756		2.82843	3.4641	3.4641	4.47214			2.82843		0.30305	0.23025	0.051223	0.025806			0.087223
	0.16138		0.025531			0.011715	0.035045		gynoecium development		gynoecium development			gynoecium development	gynoecium development		63		63			63	63		0.792161		1.59293			1.93127	1.45538		3.4641		4			3.4641	3.4641		0.077514		0.0067911			0.0029392	0.0099805
	0.13723		0.019373			0.0090632	0.028018		carpel development		carpel development			carpel development	carpel development		57		57			57	57		0.862558		1.71281			2.04272	1.55256		3.4641		4			3.4641	3.4641		0.061105		0.0047603			0.0022085	0.0075822
	1.8393e-08	0.00031043	4.1539e-06	1.3926e-06	0.00017122	1.8822e-07	7.3185e-07		shoot development	shoot development	shoot development	shoot development	shoot development	shoot development	shoot development		300	300	300	300	300	300	300		7.73535	3.50804	5.38155	5.85616	3.76645	6.72534	6.13558		9.59166	8.94427	8.24621	10	8	6.9282	7.48331		5.1408e-10	3.4961e-05	1.352e-07	6.9542e-08	8.3971e-06	1.1551e-08	2.9236e-08
	4.1305e-05	0.011124	0.037775	0.010935			0.080727		hormone biosynthetic process	hormone biosynthetic process	hormone biosynthetic process	hormone biosynthetic process			hormone biosynthetic process		40	40	40	40			40		4.384	1.95374	1.42279	1.96118			1.09298		5.2915	4.47214	3.4641	4.47214			2.82843		2.7366e-06	0.0024226	0.011971	0.002503			0.032249
	0.00019331	0.014016	0.004923	0.013287			0.0025519		cellular biogenic amine catabolic process	cellular biogenic amine catabolic process	cellular biogenic amine catabolic process	cellular biogenic amine catabolic process			cellular biogenic amine catabolic process		4	4	4	4			4		3.71375	1.85339	2.30777	1.87656			2.59313		3.4641	2.82843	2.82843	2.82843			2.82843		1.5409e-05	0.0032516	0.00083686	0.0033003			0.00029268
	1					1			macromolecule biosynthetic process					macromolecule biosynthetic process			1495					1495			0					0			6.32456					2			0.99963					0.99911
	0.063987								polysaccharide biosynthetic process								98								1.19391								4.47214								0.019607
	0.00023048	0.083981	0.037775	0.0080089			0.0084489		hormone metabolic process	hormone metabolic process	hormone metabolic process	hormone metabolic process			hormone metabolic process		73	73	73	73			73		3.63737	1.07582	1.42279	2.09643			2.0732		5.65685	4.47214	4	5.2915			4		1.9564e-05	0.029412	0.011317	0.0017682			0.0017638
	0.75941	0.58332	0.25954	0.011019			0.86963		catabolic process	catabolic process	catabolic process	catabolic process			catabolic process		660	660	660	660			660		0.119523	0.234091	0.58579	1.95785			0.0606643		6	8	6.63325	10.583			3.4641		0.71775	0.49725	0.1672	0.0025402			0.84722
	0.55368	0.61995	0.39714	0.050177			0.18301		small molecule catabolic process	small molecule catabolic process	small molecule catabolic process	small molecule catabolic process			small molecule catabolic process		163	163	163	163			163		0.25674	0.20764	0.401057	1.29949			0.737525		3.4641	4	3.4641	6			3.4641		0.4763	0.54115	0.30799	0.016536			0.10801
	7.6743e-08	0.0006677	1.248e-05	2.5582e-05	0.00010495	7.759e-06	1.0086e-05		phyllome development	phyllome development	phyllome development	phyllome development	phyllome development	phyllome development	phyllome development		222	222	222	222	222	222	222		7.11496	3.17542	4.90379	4.59206	3.97901	5.1102	4.99626		8.7178	8	7.48331	8.7178	7.48331	6	6.63325		2.7805e-09	8.4278e-05	4.9111e-07	1.7443e-06	4.6451e-06	7.7029e-07	5.1992e-07
	5.5851e-06	0.0032564		0.0033636			0.0065751		cotyledon development	cotyledon development		cotyledon development			cotyledon development		29	29		29			29		5.25297	2.48726		2.47319			2.18209		5.2915	4.47214		4.47214			3.4641		2.6596e-07	0.00054129		0.00056016			0.001093
	0.034378	0.0013477		0.0063442					hormone transport	hormone transport		hormone transport					51	51		51					1.46371	2.8704		2.19762					4	5.2915		4.89898					0.0085056	0.00018808		0.0012977
	0.0050007								beta-glucan metabolic process								12								2.30096								3.4641								0.00077134
	0.0050007								1,3-beta-glucan metabolic process								12								2.30096								3.4641								0.00077134
	0.0050007	0.007941	0.0028022	0.00014458		0.039434			sulfate reduction	sulfate reduction	sulfate reduction	sulfate reduction		sulfate reduction			3	3	3	3		3			2.30096	2.10013	2.5525	3.83989		1.40413			2.82843	2.82843	2.82843	3.4641		2			0.00073732	0.0016517	0.00042176	1.3496e-05		0.013524
	0.069585			0.97639					lipid metabolic process			lipid metabolic process					578			578					1.15749			0.0103761					8			5.65685					0.02197			0.96767
	0.34635								steroid metabolic process								60								0.460487								2.82843								0.24452
	0.0011917		0.0057927			0.00042106	0.024361		specification of axis polarity		specification of axis polarity			specification of axis polarity	specification of axis polarity		17		17			17	17		2.92383		2.23712			3.37565	1.61331		4		3.4641			3.4641	2.82843		0.00012336		0.0010077			5.8523e-05	0.0062471
	0.010649		0.004923			0.00035248	0.022258		polarity specification of adaxial/abaxial axis		polarity specification of adaxial/abaxial axis			polarity specification of adaxial/abaxial axis	polarity specification of adaxial/abaxial axis		16		16			16	16		1.97268		2.30777			3.45287	1.65252		3.4641		3.4641			3.4641	2.82843		0.0018736		0.00083722			4.8355e-05	0.0055376
	0.0042354	0.0083149	0.004863	0.12816	0.00013189	0.014148	0.00072974		cellular developmental process	cellular developmental process	cellular developmental process	cellular developmental process	cellular developmental process	cellular developmental process	cellular developmental process		435	435	435	435	435	435	435		2.37311	2.08014	2.31309	0.892247	3.8798	1.84931	3.13683		8.24621	9.16515	7.48331	8	8.94427	5.2915	6.9282		0.00060067	0.0017517	0.00078594	0.058879	5.9948e-06	0.0036519	6.2066e-05
	4.9227e-05						0.25294		drug transport						drug transport		27						27		4.30779						0.596979		4.89898						2		3.3124e-06						0.17373
	0.0099961	0.0019762	6.224e-05	0.002192	0.013816	0.00075514	0.0041857		regulation of growth	regulation of growth	regulation of growth	regulation of growth	regulation of growth	regulation of growth	regulation of growth		55	55	55	55	55	55	55		2.00017	2.70417	4.20593	2.65916	1.8596	3.12197	2.37823		4.47214	5.2915	5.2915	5.2915	4.47214	4	4		0.0017341	0.00030389	3.9478e-06	0.00031806	0.0011713	0.00011314	0.00060952
	0.0021812	0.0072726	6.224e-05	0.0074037	0.078501	0.00015626	0.0097383		regulation of developmental growth	regulation of developmental growth	regulation of developmental growth	regulation of developmental growth	regulation of developmental growth	regulation of developmental growth	regulation of developmental growth		36	36	36	36	36	36	36		2.66131	2.13831	4.20593	2.13055	1.10512	3.80616	2.01152		4.47214	4.47214	4.89898	4.47214	3.4641	4	3.4641		0.00023995	0.0014998	3.9231e-06	0.0015505	0.014972	2.0872e-05	0.0020603
	0.001906		0.00097645	0.0068117	0.0017166	6.0974e-05	0.0055899		shoot morphogenesis		shoot morphogenesis	shoot morphogenesis	shoot morphogenesis	shoot morphogenesis	shoot morphogenesis		157		157	157	157	157	157		2.71988		3.01035	2.16674	2.76534	4.21486	2.2526		6.32456		6	6.63325	6.32456	5.2915	4.89898		0.00020322		0.00011617	0.0014044	9.8558e-05	7.4006e-06	0.00087161
	1.904e-05		0.0028765			3.3053e-06	0.015309		primary shoot apical meristem specification		primary shoot apical meristem specification			primary shoot apical meristem specification	primary shoot apical meristem specification		13		13			13	13		4.72032		2.54114			5.48079	1.81506		4.47214		3.4641			4	2.82843		1.1038e-06		0.00043906			2.7444e-07	0.0036496
	0.50407	0.53562	0.17122	0.022842			0.89892		cellular catabolic process	cellular catabolic process	cellular catabolic process	cellular catabolic process			cellular catabolic process		513	513	513	513			513		0.297513	0.271146	0.766441	1.64126			0.0462795		6	7.2111	6.32456	9.38083			2.82843		0.4211	0.44087	0.088589	0.0062112			0.87923
	0.023203	0.17903	0.076939	0.045456			0.035764		cellular amino acid derivative catabolic process	cellular amino acid derivative catabolic process	cellular amino acid derivative catabolic process	cellular amino acid derivative catabolic process			cellular amino acid derivative catabolic process		22	22	22	22			22		1.63445	0.747074	1.11385	1.34241			1.44656		3.4641	2.82843	2.82843	3.4641			2.82843		0.004804	0.094687	0.027978	0.014832			0.01037
	0.028514			0.19411					fatty acid biosynthetic process			fatty acid biosynthetic process					105			105					1.54494			0.711941					4.89898			4.47214					0.0064448			0.10651
	9.5521e-05								fatty acid elongation								9								4.0199								4								7.2185e-06
	0.0021812	0.0032606	0.00107	0.0033636			0.00060646		indolalkylamine catabolic process	indolalkylamine catabolic process	indolalkylamine catabolic process	indolalkylamine catabolic process			indolalkylamine catabolic process		2	2	2	2			2		2.66131	2.48671	2.97062	2.47319			3.2172		2.82843	2.82843	2.82843	2.82843			2.82843		0.00024837	0.00055937	0.0001417	0.00056788			4.9235e-05
	6.1075e-06	0.028736	5.5062e-06	0.0088433	0.1641	1.1939e-08	0.0039095		meristem development	meristem development	meristem development	meristem development	meristem development	meristem development	meristem development		95	95	95	95	95	95	95		5.21413	1.54158	5.25915	2.05338	0.78488	7.92304	2.40788		6.63325	5.2915	6.32456	5.65685	4	6	4.47214		3.098e-07	0.0073819	2.0393e-07	0.0019668	0.048894	4.741e-10	0.00056426
	0.010649	0.038504	0.00051882	0.035287	0.15963	0.00077316	0.026936		meristem maintenance	meristem maintenance	meristem maintenance	meristem maintenance	meristem maintenance	meristem maintenance	meristem maintenance		56	56	56	56	56	56	56		1.97268	1.41449	3.28499	1.45239	0.796883	3.11173	1.56967		4.47214	4.47214	4.89898	4.47214	3.4641	4	3.4641		0.0018799	0.010336	5.357e-05	0.010655	0.047164	0.00012142	0.0072199
	0.033725	0.00031043	0.019373	0.0051623			0.008322		indole phytoalexin metabolic process	indole phytoalexin metabolic process	indole phytoalexin metabolic process	indole phytoalexin metabolic process			indole phytoalexin metabolic process		9	9	9	9			9		1.47204	3.50804	1.71281	2.28716			2.07977		2.82843	4	2.82843	3.4641			2.82843		0.0083092	3.5596e-05	0.0048269	0.0010182			0.0017159
	0.028514	0.00019715	0.016446	0.0038874			0.0071262		camalexin metabolic process	camalexin metabolic process	camalexin metabolic process	camalexin metabolic process			camalexin metabolic process		8	8	8	8			8		1.54494	3.7052	1.78393	2.41034			2.14714		2.82843	4	2.82843	3.4641			2.82843		0.0065305	2.0153e-05	0.0037839	0.00069102			0.0013408
	0.055063	0.031713	0.027446	0.0058411			0.065595		cellular hormone metabolic process	cellular hormone metabolic process	cellular hormone metabolic process	cellular hormone metabolic process			cellular hormone metabolic process		34	34	34	34			34		1.25914	1.49876	1.56152	2.23351			1.18313		3.4641	4	3.4641	4.47214			2.82843		0.016245	0.0082052	0.0076393	0.00119			0.023837
	5.7671e-07		6.224e-05			1.0971e-08	0.033557		meristem initiation		meristem initiation			meristem initiation	meristem initiation		21		21			21	21		6.23904		4.20593			7.95975	1.47422		5.2915		4.47214			4.89898	2.82843		2.2089e-08		4.0442e-06			3.8098e-10	0.0094704
	0.033725	0.00031043	0.019373	0.0051623			0.008322		indole phytoalexin biosynthetic process	indole phytoalexin biosynthetic process	indole phytoalexin biosynthetic process	indole phytoalexin biosynthetic process			indole phytoalexin biosynthetic process		9	9	9	9			9		1.47204	3.50804	1.71281	2.28716			2.07977		2.82843	4	2.82843	3.4641			2.82843		0.0083092	3.5596e-05	0.0048269	0.0010182			0.0017159
	0.085454								cellular glucan metabolic process								108								1.06827								4.47214								0.028387
	0.061044								glucan biosynthetic process								64								1.21436								4								0.018452
	0.010804	0.11247			0.07799	0.0024528	0.065595		regulation of anatomical structure morphogenesis	regulation of anatomical structure morphogenesis			regulation of anatomical structure morphogenesis	regulation of anatomical structure morphogenesis	regulation of anatomical structure morphogenesis		34	34			34	34	34		1.96643	0.948974			1.10796	2.61035	1.18313		4	3.4641			3.4641	3.4641	2.82843		0.001946	0.045909			0.012816	0.00048701	0.023837
	0.1826	0.11038	0.025977	0.005205			0.063138		cellular amino acid catabolic process	cellular amino acid catabolic process	cellular amino acid catabolic process	cellular amino acid catabolic process			cellular amino acid catabolic process		33	33	33	33			33		0.738505	0.957113	1.58541	2.28358			1.19971		2.82843	3.4641	3.4641	4.47214			2.82843		0.095268	0.042582	0.0070263	0.0010351			0.022538
	0.012988	0.00095486		0.0010282	0.021638	0.0012251	0.0036084		regulation of glucosinolate biosynthetic process	regulation of glucosinolate biosynthetic process		regulation of glucosinolate biosynthetic process	regulation of glucosinolate biosynthetic process	regulation of glucosinolate biosynthetic process	regulation of glucosinolate biosynthetic process		5	5		5	5	5	5		1.88646	3.02006		2.9879	1.66478	2.91182	2.44268		2.82843	3.4641		3.4641	2.82843	2.82843	2.82843		0.0024067	0.00012731		0.0001302	0.0020189	0.00020124	0.00048555
	0.15405	0.080384	0.018524	0.074316			0.050134		heterocycle catabolic process	heterocycle catabolic process	heterocycle catabolic process	heterocycle catabolic process			heterocycle catabolic process		28	28	28	28			28		0.812338	1.09483	1.73227	1.12892			1.29987		2.82843	3.4641	3.4641	3.4641			2.82843		0.071745	0.027867	0.0044075	0.028411			0.016508
	0.42265					0.016717			cell division					cell division			75					75			0.37402					1.77685			2.82843					3.4641			0.33208					0.0048062
	0.023436					0.073417			asymmetric cell division					asymmetric cell division			7					7			1.63011					1.1342			2.82843					2			0.0049493					0.031275
	0.009072		0.041842						polyamine metabolic process		polyamine metabolic process						15		15						2.0423		1.37839						3.4641		2.82843						0.0015402		0.013431
	0.047849		0.026508						polyamine biosynthetic process		polyamine biosynthetic process						11		11						1.32013		1.57662						2.82843		2.82843						0.012433		0.0072593
	0.00039973	0.00095486	0.00019068	0.0010282			0.0036084		indole derivative catabolic process	indole derivative catabolic process	indole derivative catabolic process	indole derivative catabolic process			indole derivative catabolic process		5	5	5	5			5		3.39823	3.02006	3.71969	2.9879			2.44268		3.4641	3.4641	3.4641	3.4641			2.82843		3.8069e-05	0.00012731	1.6479e-05	0.0001302			0.00048555
	3.2018e-05		0.00011987	0.12181		4.5e-08	0.031275		pattern specification process		pattern specification process	pattern specification process		pattern specification process	pattern specification process		114		114	114		114	114		4.4946		3.92127	0.914326		7.34679	1.5048		6.63325		6	4.89898		6	4		1.9556e-06		9.2832e-06	0.055565		2.4368e-09	0.0086651
	0.0011234		0.0010446	0.064003		2.6828e-06	0.071751		regionalization		regionalization	regionalization		regionalization	regionalization		93		93	93		93	93		2.94947		2.98106	1.1938		5.57142	1.14417		5.65685		5.2915	4.89898		5.2915	3.4641		0.0001128		0.00012544	0.023897		2.1791e-07	0.028016
	0.0099961	0.028736	0.0038679	0.005205		0.0023284	0.008109		cellular response to auxin stimulus	cellular response to auxin stimulus	cellular response to auxin stimulus	cellular response to auxin stimulus		cellular response to auxin stimulus	cellular response to auxin stimulus		33	33	33	33		33	33		2.00017	1.54158	2.41253	2.28358		2.63295	2.09103		4	4	4	4.47214		3.4641	3.4641		0.0017385	0.0073753	0.00061643	0.0010351		0.0004455	0.0015988
	0.0021812								cellular response to indolebutyric acid stimulus								2								2.66131								2.82843								0.00024837
	0.00025882	0.040965	0.0055453	0.001618			0.0014436		auxin metabolic process	auxin metabolic process	auxin metabolic process	auxin metabolic process			auxin metabolic process		37	37	37	37			37		3.587	1.38758	2.25607	2.79102			2.84057		4.89898	4	4	4.89898			4		2.2774e-05	0.011055	0.00095845	0.00022195			0.00013022
	0.078013		0.0071837			0.0036398	0.012108		ovule development		ovule development			ovule development	ovule development		40		40			40	40		1.10783		2.14365			2.43892	1.91693		3.4641		4			3.4641	3.4641		0.025035		0.0012897			0.00078841	0.0027929
	0.062121					0.41782			one-carbon metabolic process					one-carbon metabolic process			97					97			1.20676					0.379006			4.47214					2			0.018842					0.35673
	0.0024836	0.28355	0.13117	0.032344		0.0030967	0.0070141		root system development	root system development	root system development	root system development		root system development	root system development		230	230	230	230		230	230		2.60492	0.547365	0.882178	1.49021		2.5091	2.15403		6.9282	5.65685	4.89898	6.9282		4.89898	5.2915		0.00031366	0.18047	0.058154	0.0095035		0.00063164	0.0012474
	0.0024836	0.28355	0.13117	0.032344		0.0030967	0.0070141		root development	root development	root development	root development		root development	root development		230	230	230	230		230	230		2.60492	0.547365	0.882178	1.49021		2.5091	2.15403		6.9282	5.65685	4.89898	6.9282		4.89898	5.2915		0.00031366	0.18047	0.058154	0.0095035		0.00063164	0.0012474
	3.4145e-05	0.4875	0.15987	0.029099		0.0016639	0.0071262		embryonic development ending in seed dormancy	embryonic development ending in seed dormancy	embryonic development ending in seed dormancy	embryonic development ending in seed dormancy		embryonic development ending in seed dormancy	embryonic development ending in seed dormancy		372	372	372	372		372	372		4.46667	0.312029	0.796222	1.53613		2.77886	2.14714		8.94427	6.32456	5.65685	8.24621		5.65685	6		2.1915e-06	0.38653	0.078517	0.0084118		0.00029134	0.001318
	0.0021812	0.0032606	0.00107	0.0033636			0.00060646		tryptophan catabolic process	tryptophan catabolic process	tryptophan catabolic process	tryptophan catabolic process			tryptophan catabolic process		2	2	2	2			2		2.66131	2.48671	2.97062	2.47319			3.2172		2.82843	2.82843	2.82843	2.82843			2.82843		0.00024837	0.00055937	0.0001417	0.00056788			4.9235e-05
	0.0051382		0.017005			0.0014081	0.047046		axis specification		axis specification			axis specification	axis specification		27		27			27	27		2.28919		1.76941			2.85138	1.32747		4		3.4641			3.4641	2.82843		0.00080318		0.0039699			0.00024359	0.015399
	0.016345		0.0074646			0.00057372	0.028488		adaxial/abaxial axis specification		adaxial/abaxial axis specification			adaxial/abaxial axis specification	adaxial/abaxial axis specification		19		19			19	19		1.78661		2.12699			3.2413	1.54534		3.4641		3.4641			3.4641	2.82843		0.0031303		0.0014109			8.2848e-05	0.0077828
	0.0041847	0.10385	0.0031743	0.023795	0.034427	6.2233e-06	0.015201		anatomical structure morphogenesis	anatomical structure morphogenesis	anatomical structure morphogenesis	anatomical structure morphogenesis	anatomical structure morphogenesis	anatomical structure morphogenesis	anatomical structure morphogenesis		515	515	515	515	515	515	515		2.37833	0.983589	2.49836	1.62352	1.46311	5.20598	1.81813		8.7178	8.7178	8	9.38083	8	7.2111	6.32456		0.00058915	0.038771	0.0004952	0.0064894	0.0035415	5.8413e-07	0.0036044
	0.00024865	0.0091947	0.0017446	0.11677	0.00056644	0.0021561	0.00013601		cell differentiation	cell differentiation	cell differentiation	cell differentiation	cell differentiation	cell differentiation	cell differentiation		296	296	296	296	296	296	296		3.60442	2.03646	2.7583	0.93266	3.24685	2.66634	3.86642		8	8	6.9282	6.9282	7.74597	5.2915	6.63325		2.1364e-05	0.0019697	0.00024476	0.052699	2.9135e-05	0.00040086	8.4084e-06
	0.033725		0.019373				0.008322		defense response to oomycetes		defense response to oomycetes				defense response to oomycetes		9		9				9		1.47204		1.71281				2.07977		2.82843		2.82843				2.82843		0.0083092		0.0048269				0.0017159
	0.054448								cellular polysaccharide biosynthetic process								92								1.26402								4.47214								0.015313
	0.033725	0.00031043	0.019373	0.0051623			0.008322		indole metabolic process	indole metabolic process	indole metabolic process	indole metabolic process			indole metabolic process		9	9	9	9			9		1.47204	3.50804	1.71281	2.28716			2.07977		2.82843	4	2.82843	3.4641			2.82843		0.0083092	3.5596e-05	0.0048269	0.0010182			0.0017159
	0.0050007								beta-glucan biosynthetic process								12								2.30096								3.4641								0.00077134
	0.0050007								1,3-beta-glucan biosynthetic process								12								2.30096								3.4641								0.00077134
	0.0050007	0.036385	0.22729	0.034195			0.40955		monocarboxylic acid metabolic process	monocarboxylic acid metabolic process	monocarboxylic acid metabolic process	monocarboxylic acid metabolic process			monocarboxylic acid metabolic process		290	290	290	290			290		2.30096	1.43907	0.643426	1.46603			0.387693		7.2111	7.48331	4.89898	7.48331			3.4641		0.0007562	0.0096321	0.13443	0.010242			0.33461
	0.027235			0.46487					fatty acid metabolic process			fatty acid metabolic process					171			171					1.56487			0.332673					5.65685			4.47214					0.0059208			0.38676
	0.0050007								monoterpenoid metabolic process								3								2.30096								2.82843								0.00073732
	0.0027979								very long-chain fatty acid metabolic process								22								2.55317								4								0.00035625
	0.071417								phytosteroid metabolic process								15								1.1462								2.82843								0.022771
	0.23822								isoprenoid metabolic process								126								0.623031								4								0.13884
	0.16871								isoprenoid biosynthetic process								104								0.772872								4								0.082606
	0.029748	0.011906	0.014774	0.011712	0.0061177				nucleotide-sugar metabolic process	nucleotide-sugar metabolic process	nucleotide-sugar metabolic process	nucleotide-sugar metabolic process	nucleotide-sugar metabolic process				25	25	25	25	25				1.52654	1.92423	1.83049	1.93136	2.21341				3.4641	4	3.4641	4	4				0.006929	0.0026458	0.0031768	0.0027189	0.00042444
	0.028514	0.00019715	0.016446	0.0038874			0.0071262		camalexin biosynthetic process	camalexin biosynthetic process	camalexin biosynthetic process	camalexin biosynthetic process			camalexin biosynthetic process		8	8	8	8			8		1.54494	3.7052	1.78393	2.41034			2.14714		2.82843	4	2.82843	3.4641			2.82843		0.0065305	2.0153e-05	0.0037839	0.00069102			0.0013408
	0.033725	0.00031043	0.019373	0.0051623			0.008322		phytoalexin metabolic process	phytoalexin metabolic process	phytoalexin metabolic process	phytoalexin metabolic process			phytoalexin metabolic process		9	9	9	9			9		1.47204	3.50804	1.71281	2.28716			2.07977		2.82843	4	2.82843	3.4641			2.82843		0.0083092	3.5596e-05	0.0048269	0.0010182			0.0017159
	0.033725	0.00031043	0.019373	0.0051623			0.008322		phytoalexin biosynthetic process	phytoalexin biosynthetic process	phytoalexin biosynthetic process	phytoalexin biosynthetic process			phytoalexin biosynthetic process		9	9	9	9			9		1.47204	3.50804	1.71281	2.28716			2.07977		2.82843	4	2.82843	3.4641			2.82843		0.0083092	3.5596e-05	0.0048269	0.0010182			0.0017159
	0.00028465	0.0012515	6.0682e-06	0.0013499	0.039237	2.9813e-05	0.0038199		regulation of meristem growth	regulation of meristem growth	regulation of meristem growth	regulation of meristem growth	regulation of meristem growth	regulation of meristem growth	regulation of meristem growth		23	23	23	23	23	23	23		3.54568	2.90259	5.21694	2.86971	1.40631	4.5256	2.41794		4.47214	4.47214	4.89898	4.47214	3.4641	4	3.4641		2.5342e-05	0.00017242	2.3156e-07	0.00017859	0.0042616	3.2826e-06	0.00054641
	0.054448	0.01122	0.030319	0.011006			0.013228		response to oomycetes	response to oomycetes	response to oomycetes	response to oomycetes			response to oomycetes		12	12	12	12			12		1.26402	1.95002	1.51829	1.95839			1.87851		2.82843	3.4641	2.82843	3.4641			2.82843		0.014765	0.0024744	0.008643	0.0025281			0.0031024
	0.0021812	0.0032606	0.00107	0.0033636	0.0034742	0.00015409	0.00060646		microsporocyte differentiation	microsporocyte differentiation	microsporocyte differentiation	microsporocyte differentiation	microsporocyte differentiation	microsporocyte differentiation	microsporocyte differentiation		2	2	2	2	2	2	2		2.66131	2.48671	2.97062	2.47319	2.45915	3.81224	3.2172		2.82843	2.82843	2.82843	2.82843	2.82843	2.82843	2.82843		0.00024837	0.00055937	0.0001417	0.00056788	0.00020779	2.0304e-05	4.9235e-05
	0.070867								cellular polysaccharide metabolic process								138								1.14956								4.89898								0.022448
	0.0040133		0.0074646	0.035226	0.013816	0.00098939			organ morphogenesis		organ morphogenesis	organ morphogenesis	organ morphogenesis	organ morphogenesis			178		178	178	178	178			2.3965		2.12699	1.45313	1.8596	3.00463			6.32456		5.65685	6.32456	6	4.89898			0.00055256		0.0013751	0.010608	0.0011661	0.00016073
	0.023203	0.0010184	0.010633	0.0076505			0.035764		tryptophan metabolic process	tryptophan metabolic process	tryptophan metabolic process	tryptophan metabolic process			tryptophan metabolic process		22	22	22	22			22		1.63445	2.99206	1.97334	2.11631			1.44656		3.4641	4.47214	3.4641	4			2.82843		0.004804	0.0001376	0.0021839	0.0016636			0.01037
	0.064969	2.7068e-05	0.033243	0.001618			0.071727		indole derivative biosynthetic process	indole derivative biosynthetic process	indole derivative biosynthetic process	indole derivative biosynthetic process			indole derivative biosynthetic process		37	37	37	37			37		1.1873	4.56754	1.4783	2.79102			1.14432		3.4641	5.65685	3.4641	4.89898			2.82843		0.020378	1.973e-06	0.0096632	0.00022195			0.027914
	0.27539								terpenoid metabolic process								91								0.560047								3.4641								0.1739
	5.5851e-06		0.00107			4.9727e-07	0.086083		anatomical structure arrangement		anatomical structure arrangement			anatomical structure arrangement	anatomical structure arrangement		42		42			42	42		5.25297		2.97062			6.3034	1.06508		5.65685		4.47214			4.89898	2.82843		2.6277e-07		0.0001378			3.4109e-08	0.035276
	2.6674e-05		0.00068088			2.3691e-07	0.071727		meristem structural organization		meristem structural organization			meristem structural organization	meristem structural organization		37		37			37	37		4.57392		3.16693			6.62542	1.14432		5.2915		4.47214			4.89898	2.82843		1.5739e-06		7.4125e-05			1.5395e-08	0.027914
	0.00015431		0.0084739			1.7042e-05	0.031214		embryonic meristem development		embryonic meristem development			embryonic meristem development	embryonic meristem development		20		20			20	20		3.81161		2.07192			4.76848	1.50565		4.47214		3.4641			4	2.82843		1.214e-05		0.0016453			1.8149e-06	0.0086079
	5.8361e-05	0.035732	0.0067392	0.033377	0.07799	3.4803e-06	0.0037529		tissue development	tissue development	tissue development	tissue development	tissue development	tissue development	tissue development		260	260	260	260	260	260	260		4.23388	1.44694	2.17139	1.47656	1.10796	5.45838	2.42564		8	7.2111	6.32456	7.2111	6	6.32456	5.65685		4.2217e-06	0.0094015	0.0011875	0.0099697	0.013648	2.9526e-07	0.00052528
	0.008648	0.014016	0.004923	0.013287	0.013816	0.00077316	0.0025519		nitric oxide biosynthetic process	nitric oxide biosynthetic process	nitric oxide biosynthetic process	nitric oxide biosynthetic process	nitric oxide biosynthetic process	nitric oxide biosynthetic process	nitric oxide biosynthetic process		4	4	4	4	4	4	4		2.06309	1.85339	2.30777	1.87656	1.8596	3.11173	2.59313		2.82843	2.82843	2.82843	2.82843	2.82843	2.82843	2.82843		0.0014592	0.0032516	0.00083686	0.0033003	0.001223	0.0001211	0.00029268
	0.055063	0.11247	0.027446	0.10674	0.07799	0.0024528	0.0084085		anther development	anther development	anther development	anther development	anther development	anther development	anther development		34	34	34	34	34	34	34		1.25914	0.948974	1.56152	0.971663	1.10796	2.61035	2.07528		3.4641	3.4641	3.4641	3.4641	3.4641	3.4641	3.4641		0.016245	0.045909	0.0076393	0.046771	0.012816	0.00048701	0.0017445
	0.003011	0.0033197	0.0001062	0.046074	0.0038823	3.7979e-06	0.032829		regulation of meristem development	regulation of meristem development	regulation of meristem development	regulation of meristem development	regulation of meristem development	regulation of meristem development	regulation of meristem development		61	61	61	61	61	61	61		2.52129	2.4789	3.97387	1.33654	2.41091	5.42046	1.48375		4.89898	5.2915	5.2915	4.47214	4.89898	4.89898	3.4641		0.00039585	0.00057836	7.986e-06	0.015071	0.00024613	3.3683e-07	0.0091379
	0.00019479	0.006745	0.0096326	0.00090463			0.033557		auxin biosynthetic process	auxin biosynthetic process	auxin biosynthetic process	auxin biosynthetic process			auxin biosynthetic process		21	21	21	21			21		3.71043	2.17102	2.01626	3.04353			1.47422		4.47214	4	3.4641	4.47214			2.82843		1.5728e-05	0.001349	0.0019027	0.00011234			0.0094704
	0.0065293		0.025977			0.0048567	0.022192		transmembrane receptor protein tyrosine kinase signaling pathway		transmembrane receptor protein tyrosine kinase signaling pathway			transmembrane receptor protein tyrosine kinase signaling pathway	transmembrane receptor protein tyrosine kinase signaling pathway		100		100			100	100		2.18514		1.58541			2.31366	1.65381		5.2915		4.47214			4	4		0.0010477		0.0069761			0.0011134	0.0054907
	0.023203	0.0010184	0.010633	0.0076505			0.035764		indolalkylamine metabolic process	indolalkylamine metabolic process	indolalkylamine metabolic process	indolalkylamine metabolic process			indolalkylamine metabolic process		22	22	22	22			22		1.63445	2.99206	1.97334	2.11631			1.44656		3.4641	4.47214	3.4641	4			2.82843		0.004804	0.0001376	0.0021839	0.0016636			0.01037
	0.0041847	0.00070623	0.0018232	4.2083e-05			0.011323		indoleacetic acid metabolic process	indoleacetic acid metabolic process	indoleacetic acid metabolic process	indoleacetic acid metabolic process			indoleacetic acid metabolic process		11	11	11	11			11		2.37833	3.15105	2.73917	4.3759			1.94603		3.4641	4	3.4641	4.47214			2.82843		0.00058533	8.977e-05	0.00025782	3.1084e-06			0.0025973
	0.084444			0.9359					cellular lipid metabolic process			cellular lipid metabolic process					404			404					1.07343			0.0287707					6.9282			4.89898					0.027623			0.92223
	2.2486e-08	0.00035904	4.5808e-06	1.7302e-06	0.00019724	2.1181e-07	8.2437e-07		shoot system development	shoot system development	shoot system development	shoot system development	shoot system development	shoot system development	shoot system development		304	304	304	304	304	304	304		7.64809	3.44486	5.33906	5.76191	3.70501	6.67406	6.08388		9.59166	8.94427	8.24621	10	8	6.9282	7.48331		6.6613e-10	4.2127e-05	1.6331e-07	8.988e-08	9.9091e-06	1.3381e-08	3.4496e-08
	0.03362	0.0012098		0.0057568					auxin transport	auxin transport		auxin transport					50	50		50					1.4734	2.91729		2.23982					4	5.2915		4.89898					0.0079352	0.00016561		0.0011682
	0.029631	0.00095486		0.020751					auxin polar transport	auxin polar transport		auxin polar transport					48	48		48					1.52825	3.02006		1.68295					4	5.2915		4.47214					0.006871	0.00012716		0.0055753
	0.34519					0.080021			regulation of gene expression, epigenetic					regulation of gene expression, epigenetic			158					158			0.46194					1.09679			4					3.4641			0.23978					0.035116
	6.0615e-06		3.3577e-06			3.77e-08	0.0036084		specification of symmetry		specification of symmetry			specification of symmetry	specification of symmetry		5		5			5	5		5.21742		5.47395			7.42366	2.44268		4		4			4	2.82843		3.0119e-07		9.7981e-08			1.9734e-09	0.00048555
	1.5507e-06		1.1751e-06			1.0971e-08	0.0025519		determination of bilateral symmetry		determination of bilateral symmetry			determination of bilateral symmetry	determination of bilateral symmetry		4		4			4	4		5.80948		5.92994			7.95975	2.59313		4		4			4	2.82843		6.1e-08		1.9782e-08			3.9607e-10	0.00029268
	0.94817					0.92242			nucleic acid metabolic process					nucleic acid metabolic process			866					866			0.0231154					0.0350725			6					2.82843			0.93246					0.90743
	1					1			cellular macromolecule biosynthetic process					cellular macromolecule biosynthetic process			1486					1486			0					0			6.32456					2			0.9996					0.99907
	0.00022038	0.42456	0.23659	0.014329		0.0034723	0.0059939		embryonic development	embryonic development	embryonic development	embryonic development		embryonic development	embryonic development		429	429	429	429		429	429		3.65684	0.372064	0.625996	1.84379		2.45938	2.22229		8.94427	6.9282	5.65685	8.94427		5.65685	6.32456		1.8022e-05	0.31889	0.14254	0.0036054		0.00074586	0.00095007
	0.054448	0.11038	0.0038679	0.027113	1.2675e-05	0.00011273	0.063138		regulation of development, heterochronic	regulation of development, heterochronic	regulation of development, heterochronic	regulation of development, heterochronic	regulation of development, heterochronic	regulation of development, heterochronic	regulation of development, heterochronic		33	33	33	33	33	33	33		1.26402	0.957113	2.41253	1.56682	4.89706	3.94795	1.19971		3.4641	3.4641	4	4	5.2915	4	2.82843		0.014984	0.042582	0.00061643	0.0075706	3.7903e-07	1.4651e-05	0.022538
	0.028514	0.049936	0.00078494	0.0038874	1.3082e-06		0.0071262		positive regulation of development, heterochronic	positive regulation of development, heterochronic	positive regulation of development, heterochronic	positive regulation of development, heterochronic	positive regulation of development, heterochronic		positive regulation of development, heterochronic		8	8	8	8	8		8		1.54494	1.30159	3.10516	2.41034	5.88334		2.14714		2.82843	2.82843	3.4641	3.4641	4.47214		2.82843		0.0065305	0.014248	8.9859e-05	0.00069102	3.2861e-08		0.0013408
	0.013705	0.048741	0.0046303			0.010343			multicellular organism reproduction	multicellular organism reproduction	multicellular organism reproduction			multicellular organism reproduction			60	60	60			60			1.86314	1.31211	2.33439			1.98535			4.47214	4.47214	4.47214			3.4641			0.0025536	0.013691	0.00074314			0.0025577
	0.00049495								drug transmembrane transport								26								3.30544								4.47214								4.7651e-05
	5.8361e-05						0.25851		response to drug						response to drug		28						28		4.23388						0.587523		4.89898						2		4.16e-06						0.17956
	0.071417								brassinosteroid metabolic process								15								1.1462								2.82843								0.022771
	0.583			0.51881		0.24967			macromolecule modification			macromolecule modification		macromolecule modification			1378			1378		1378			0.234328			0.284992		0.602633			9.38083			11.6619		6			0.50937			0.44427		0.1717
	0.058308					0.22127			DNA modification					DNA modification			35					35			1.23427					0.655078			3.4641					2			0.017565					0.14698
	0.16583								nucleoside phosphate metabolic process								145								0.780338								4.47214								0.080168
	0.16583								nucleotide metabolic process								145								0.780338								4.47214								0.080168
	0.0048143					0.0012941	0.0051078		genetic transfer					genetic transfer	genetic transfer		26					26	26		2.31747					2.88804	2.29177		4					3.4641	3.4641		0.00069274					0.00021724	0.00078986
	0.0048143					0.0012941	0.0051078		DNA mediated transformation					DNA mediated transformation	DNA mediated transformation		26					26	26		2.31747					2.88804	2.29177		4					3.4641	3.4641		0.00069274					0.00021724	0.00078986
	0.058308	0.11666	0.02917	0.0066298			0.068766		amine catabolic process	amine catabolic process	amine catabolic process	amine catabolic process			amine catabolic process		35	35	35	35			35		1.23427	0.93308	1.53506	2.1785			1.16263		3.4641	3.4641	3.4641	4.47214			2.82843		0.017565	0.04936	0.0082829	0.0013615			0.025167
	0.45326					0.79448			DNA metabolic process					DNA metabolic process			311					311			0.343656					0.0999145			4.89898					2			0.36766					0.75863
	0.055063					0.21719			DNA alkylation					DNA alkylation			34					34			1.25914					0.66316			3.4641					2			0.016245					0.14309
	0.00039973		0.00019068			8.7023e-06	0.0036084		integument development		integument development			integument development	integument development		5		5			5	5		3.39823		3.71969			5.06037	2.44268		3.4641		3.4641			3.4641	2.82843		3.8069e-05		1.6479e-05			8.9536e-07	0.00048555
	0.025361		0.01199			0.00094078	0.038477		adaxial/abaxial pattern formation		adaxial/abaxial pattern formation			adaxial/abaxial pattern formation	adaxial/abaxial pattern formation		23		23			23	23		1.59584		1.92118			3.02651	1.4148		3.4641		3.4641			3.4641	2.82843		0.0054607		0.0024895			0.00014944	0.011305
	0.018068		0.010251						radial pattern formation		radial pattern formation						6		6						1.7431		1.98925						2.82843		2.82843						0.0035724		0.0020593
	0.085542								glucan metabolic process								111								1.06782								4.47214								0.031436
	0.0032006	0.00047117	0.0013813	2.5582e-05			0.0097383		indoleacetic acid biosynthetic process	indoleacetic acid biosynthetic process	indoleacetic acid biosynthetic process	indoleacetic acid biosynthetic process			indoleacetic acid biosynthetic process		10	10	10	10			10		2.49477	3.32682	2.85972	4.59206			2.01152		3.4641	4	3.4641	4.47214			2.82843		0.00043072	5.8216e-05	0.00018917	1.7294e-06			0.0021349
	0.012988								response to indolebutyric acid stimulus								5								1.88646								2.82843								0.0024067
	0.018068					0.067966			DNA methylation on cytosine					DNA methylation on cytosine			6					6			1.7431					1.16771			2.82843					2			0.0035724					0.026867
	0.029631	0.00095486		0.00017059					tropism	tropism		tropism					48	48		48					1.52825	3.02006		3.76805					4	5.2915		5.65685					0.006871	0.00012716		1.6201e-05
	0.21945					0.36854			methylation					methylation			77					77			0.658658					0.433518			3.4641					2			0.12215					0.29536
	0.018068								deoxyribonucleotide metabolic process								6								1.7431								2.82843								0.0035724
	0.040249	0.0068388		0.0068497	0.063514	0.0040189	0.0097383		regulation of sulfur metabolic process	regulation of sulfur metabolic process		regulation of sulfur metabolic process	regulation of sulfur metabolic process	regulation of sulfur metabolic process	regulation of sulfur metabolic process		10	10		10	10	10	10		1.39525	2.16502		2.16433	1.19713	2.39589	2.01152		2.82843	3.4641		3.4641	2.82843	2.82843	2.82843		0.010279	0.0013982		0.0014289	0.0086611	0.00089228	0.0021349
	0.033725								transmembrane transport								79								1.47204								4.47214								0.0082724
	3.3349e-06	0.0021134	2.1182e-05	8.7354e-05	0.00016175	3.7979e-06	2.9557e-05		leaf development	leaf development	leaf development	leaf development	leaf development	leaf development	leaf development		201	201	201	201	201	201	201		5.47692	2.67502	4.67404	4.05872	3.79116	5.42046	4.52934		8	7.48331	7.2111	8.24621	7.2111	6	6.32456		1.3809e-07	0.00032687	9.5091e-07	7.1181e-06	7.7391e-06	3.3467e-07	1.6759e-06
	0.0024558	0.0051884	0.00107	0.0051623	0.0037744	6.0974e-05	0.0004004		nitrate metabolic process	nitrate metabolic process	nitrate metabolic process	nitrate metabolic process	nitrate metabolic process	nitrate metabolic process	nitrate metabolic process		9	9	9	9	9	9	9		2.6098	2.28496	2.97062	2.28716	2.42315	4.21486	3.39751		3.4641	3.4641	3.4641	3.4641	3.4641	3.4641	3.4641		0.00030507	0.00099618	0.0001336	0.0010182	0.00023477	7.4225e-06	2.7863e-05
	0.0077196	0.016529	0.037775			0.0075412			sulfate assimilation	sulfate assimilation	sulfate assimilation			sulfate assimilation			14	14	14			14			2.1124	1.78175	1.42279			2.12256			3.4641	3.4641	2.82843			2.82843			0.0012466	0.0039523	0.011731			0.0017832
	0.0024558	0.0051884	0.00107	0.0051623	0.0037744	6.0974e-05	0.0004004		nitrate assimilation	nitrate assimilation	nitrate assimilation	nitrate assimilation	nitrate assimilation	nitrate assimilation	nitrate assimilation		9	9	9	9	9	9	9		2.6098	2.28496	2.97062	2.28716	2.42315	4.21486	3.39751		3.4641	3.4641	3.4641	3.4641	3.4641	3.4641	3.4641		0.00030507	0.00099618	0.0001336	0.0010182	0.00023477	7.4225e-06	2.7863e-05
	0.0062572					0.0065835			root cap development					root cap development			13					13			2.20362					2.18154			3.4641					2.82843			0.00099105					0.001533
	0.014234	0.031713			0.021916	0.011725	0.026388		regulation of meristem structural organization	regulation of meristem structural organization			regulation of meristem structural organization	regulation of meristem structural organization	regulation of meristem structural organization		18	18			18	18	18		1.84668	1.49876			1.65923	1.93089	1.57859		3.4641	3.4641			3.4641	2.82843	2.82843		0.002667	0.0082595			0.002071	0.002963	0.0069957
		0.0037462	0.016446				0.0071262			L-phenylalanine biosynthetic process	L-phenylalanine biosynthetic process				L-phenylalanine biosynthetic process			8	8				8			2.42641	1.78393				2.14714			3.4641	2.82843				2.82843			0.00067599	0.0037839				0.0013408
		0.060384			0.055695					negative regulation of growth			negative regulation of growth					9			9					1.21908			1.25418					2.82843			2.82843					0.018035			0.0069952
		0.073548		0.0022131	0.013444	0.00094082				programmed cell death		programmed cell death	programmed cell death	programmed cell death				176		176	176	176				1.13343		2.65501	1.87149	3.02649				6		7.2111	6	4.89898				0.024647		0.00032334	0.0010774	0.00015114
		0.03429		0.0013499		0.0014081				apoptosis		apoptosis		apoptosis				123		123		123				1.46484		2.86971		2.85138				5.65685		6.63325		4.47214				0.0089915		0.00017819		0.000244
		0.11038	0.037775	0.10451	0.084916	0.12497				glutamate metabolic process	glutamate metabolic process	glutamate metabolic process	glutamate metabolic process	glutamate metabolic process				14	14	14	14	14				0.957113	1.42279	0.980823	1.07101	0.903203				2.82843	2.82843	2.82843	2.82843	2				0.042175	0.011731	0.042756	0.016861	0.061581
		0.014016	0.004923	0.013287	0.013816	0.049344				glutamate biosynthetic process	glutamate biosynthetic process	glutamate biosynthetic process	glutamate biosynthetic process	glutamate biosynthetic process				4	4	4	4	4				1.85339	2.30777	1.87656	1.8596	1.30677				2.82843	2.82843	2.82843	2.82843	2				0.0032516	0.00083686	0.0033003	0.001223	0.017992
		0.010237		0.02226		0.080021				immune response		immune response		immune response				272		272		272				1.98985		1.65247		1.09679				7.74597		7.48331		4				0.0022202		0.0059988		0.035239
		0.049936		0.044745		0.080021	0.0071262			cellular response to inorganic substance		cellular response to inorganic substance		cellular response to inorganic substance	cellular response to inorganic substance			8		8		8	8			1.30159		1.34926		1.09679	2.14714			2.82843		2.82843		2	2.82843			0.014248		0.014455		0.035663	0.0013408
		0.15813					0.29934			epidermis development					epidermis development			125					125			0.800977					0.523831			4.89898					2.82843			0.076888					0.21988
		0.15147					0.29595			epidermal cell differentiation					epidermal cell differentiation			123					123			0.819676					0.528785			4.89898					2.82843			0.072363					0.21471
		0.0032625		0.014994						response to gravity		response to gravity						44		44						2.48645		1.82408						4.89898		4.47214						0.0005626		0.0038216
		0.0090044		0.0088618						gravitropism		gravitropism						38		38						2.04555		2.05248						4.47214		4.47214						0.0019209		0.0019853
		0.70733								hexose metabolic process								91								0.150376								2.82843								0.63817
		0.11421								hexose biosynthetic process								15								0.942304								2.82843								0.047917
		0.014016		0.0014309						positive gravitropism		positive gravitropism						13		13						1.85339		2.84438						3.4641		4						0.0031605		0.0001928
		0.049936		0.044745	0.046384					negative regulation of gibberellic acid mediated signaling pathway		negative regulation of gibberellic acid mediated signaling pathway	negative regulation of gibberellic acid mediated signaling pathway					8		8	8					1.30159		1.34926	1.33363					2.82843		2.82843	2.82843					0.014248		0.014455	0.0054929
		0.11247								cellular component morphogenesis								260								0.948974								6.63325								0.046258
		0.017948		0.017327						response to UV		response to UV						65		65						1.746		1.76127						4.89898		4.89898						0.0043393		0.0045006
		3.9186e-05					0.00065677			anthocyanin biosynthetic process					anthocyanin biosynthetic process			11					11			4.40687					3.18259			4.47214					3.4641			2.9956e-06					5.4166e-05
		0.078912								cell morphogenesis								238								1.10286								6.63325								0.026935
		0.014016		0.01391		0.087658				immune system process		immune system process		immune system process				283		283		283				1.85339		1.85668		1.05721				7.74597		7.74597		4				0.003232		0.0034661		0.039829
		0.027423			0.25026					growth			growth					279			279					1.56188			0.601604					7.48331			5.2915					0.0069833			0.11076
		0.044788			0.17678					cell growth			cell growth					240			240					1.34883			0.752573					6.9282			5.2915					0.012302			0.060204
		3.5137e-06	0.09881	0.00081815	0.2014					response to fungus	response to fungus	response to fungus	response to fungus					156	156	156	156					5.45423	1.0052	3.08717	0.695932					8.24621	4.47214	7.2111	4.47214					1.874e-07	0.039369	9.762e-05	0.076129
		0.15147			0.12031					regulation of cell growth			regulation of cell growth					19			19					0.819676			0.919689					2.82843			2.82843					0.073378			0.030222
		0.014016			0.013816					negative regulation of cell growth			negative regulation of cell growth					4			4					1.85339			1.8596					2.82843			2.82843					0.0032516			0.001223
		0.25104								cellular cell wall organization or biogenesis								87								0.600266								4								0.15131
		0.62129	0.41461	0.050241		0.82641				cellular component organization	cellular component organization	cellular component organization		cellular component organization				935	935	935		935				0.206706	0.382362	1.29894		0.0828049				9.38083	7.2111	11.4891		3.4641				0.54287	0.32527	0.016645		0.80105
		0.14721		0.028489						heterocycle biosynthetic process		heterocycle biosynthetic process						120		120						0.832053		1.54532						4.89898		5.65685						0.06587		0.0081398
		0.060384	0.019373	0.053281	0.055695					response to symbiont	response to symbiont	response to symbiont	response to symbiont					9	9	9	9					1.21908	1.71281	1.27342	1.25418					2.82843	2.82843	2.82843	2.82843					0.018035	0.0048269	0.018294	0.0069952
		0.049936	0.016446	0.044745	0.046384					response to symbiotic fungus	response to symbiotic fungus	response to symbiotic fungus	response to symbiotic fungus					8	8	8	8					1.30159	1.78393	1.34926	1.33363					2.82843	2.82843	2.82843	2.82843					0.014248	0.0037839	0.014455	0.0054929
		0.15147					0.32931			trichoblast maturation					trichoblast maturation			41					41			0.819676					0.482396			3.4641					2			0.07258					0.25165
		0.15147					0.32931			root hair cell differentiation					root hair cell differentiation			41					41			0.819676					0.482396			3.4641					2			0.07258					0.25165
		0.12592								monosaccharide biosynthetic process								16								0.899904								2.82843								0.053923
		0.30468	0.142	0.29454	0.22404	0.22127				glutamine family amino acid metabolic process	glutamine family amino acid metabolic process	glutamine family amino acid metabolic process	glutamine family amino acid metabolic process	glutamine family amino acid metabolic process				35	35	35	35	35				0.51616	0.847713	0.530853	0.649676	0.655078				2.82843	2.82843	2.82843	2.82843	2				0.20068	0.065183	0.20298	0.09058	0.14698
		0.000432								indole glucosinolate biosynthetic process								4								3.36452								3.4641								5.184e-05
		0.02011		0.0045298						cellular response to light stimulus		cellular response to light stimulus						47		47						1.69658		2.34392						4.47214		4.89898						0.0049337		0.00083831
		0.014016								gluconeogenesis								4								1.85339								2.82843								0.0032516
		0.0059896		0.029373	0.07799					regulation of cellular component size		regulation of cellular component size	regulation of cellular component size					255		255	255					2.2226		1.53205	1.10796					7.74597		7.2111	6					0.0011808		0.0085593	0.012153
		0.0058594		0.028876	0.07799					regulation of cell size		regulation of cell size	regulation of cell size					254		254	254					2.23214		1.53947	1.10796					7.74597		7.2111	6					0.0011354		0.008297	0.011869
		0.15147					0.32931			cell maturation					cell maturation			41					41			0.819676					0.482396			3.4641					2			0.07258					0.25165
		0.046124		0.011877						cellular response to abiotic stimulus		cellular response to abiotic stimulus						59		59						1.33607		1.9253						4.47214		4.89898						0.012792		0.0027668
		0.080384		0.0075005	0.034121	0.0020704				death		death	death	death				209		209	209	209				1.09483		2.12491	1.46698	2.68395				6.32456		7.2111	6	4.89898				0.02766		0.0016012	0.0034693	0.00038119
		0.040965								indolalkylamine biosynthetic process								20								1.38758								3.4641								0.011143
		0.040965								tryptophan biosynthetic process								20								1.38758								3.4641								0.011143
		0.15147	0.061529	0.14797	0.12031	0.15212				glutamine family amino acid biosynthetic process	glutamine family amino acid biosynthetic process	glutamine family amino acid biosynthetic process	glutamine family amino acid biosynthetic process	glutamine family amino acid biosynthetic process				19	19	19	19	19				0.819676	1.21092	0.829818	0.919689	0.817802				2.82843	2.82843	2.82843	2.82843	2				0.073378	0.0212	0.074347	0.030222	0.082652
		0.37595					0.43146			cell development					cell development			183					183			0.424869					0.365054			4.89898					2.82843			0.26686					0.36975
		0.0068388	0.022794				0.0097383			aromatic amino acid family biosynthetic process, prephenate pathway	aromatic amino acid family biosynthetic process, prephenate pathway				aromatic amino acid family biosynthetic process, prephenate pathway			10	10				10			2.16502	1.64218				2.01152			3.4641	2.82843				2.82843			0.0013982	0.0059863				0.0021349
		0.00029436	0.037698	0.042988			0.07729			aromatic amino acid family biosynthetic process	aromatic amino acid family biosynthetic process	aromatic amino acid family biosynthetic process			aromatic amino acid family biosynthetic process			39	39	39			39			3.53112	1.42369	1.36665			1.11188			5.2915	3.4641	4			2.82843			3.1922e-05	0.01117	0.013608			0.030776
		0.00021339		0.025526						defense response to fungus		defense response to fungus						117		117						3.67083		1.59302						6.9282		5.65685						2.2003e-05		0.0070238
		0.0059896		0.029373	0.07799					regulation of anatomical structure size		regulation of anatomical structure size	regulation of anatomical structure size					255		255	255					2.2226		1.53205	1.10796					7.74597		7.2111	6					0.0011808		0.0085593	0.012153
		0.030556								root hair initiation								6								1.51491								2.82843								0.0078766
		0.81119		0.22361						cellular component biogenesis		cellular component biogenesis						454		454						0.0908774		0.650508						6		7.74597						0.75062		0.12887
		0.00017919					0.0015553			anthocyanin metabolic process					anthocyanin metabolic process			15					15			3.74668					2.8082			4.47214					3.4641			1.7999e-05					0.00014631
		0.0032606	0.00107	0.0033636		0.029106	0.044075			vascular transport	vascular transport	vascular transport		vascular transport	vascular transport			2	2	2		2	2			2.48671	2.97062	2.47319		1.53602	1.35581			2.82843	2.82843	2.82843		2	2			0.00055937	0.0001417	0.00056788		0.0090364	0.014029
		0.21135								cell wall biogenesis								79								0.675002								4								0.1176
		0.81707								monosaccharide metabolic process								116								0.0877426								2.82843								0.76405
		0.046124								cold acclimation								21								1.33607								3.4641								0.012775
		0.080384		0.0075005	0.034121	0.0020704				cell death		cell death	cell death	cell death				209		209	209	209				1.09483		2.12491	1.46698	2.68395				6.32456		7.2111	6	4.89898				0.02766		0.0016012	0.0034693	0.00038119
		0.02151			0.021638					negative regulation of cell size			negative regulation of cell size					5			5					1.66736			1.66478					2.82843			2.82843					0.0053345			0.0020189
		0.098813	0.019566		0.14995					plant-type cell wall organization or biogenesis	plant-type cell wall organization or biogenesis		plant-type cell wall organization or biogenesis					131	131		131					1.00519	1.70851		0.824042					5.2915	4.89898		4.47214					0.036487	0.0049163		0.041647
		0.31437					0.55224			root morphogenesis					root morphogenesis			99					99			0.50256					0.257868			4					2			0.20762					0.50385
		0.014596		0.014455						innate immune response		innate immune response						257		257						1.83577		1.83997						7.48331		7.48331						0.0034252		0.003661
		0.014787		0.014455						defense response, incompatible interaction		defense response, incompatible interaction						105		105						1.83013		1.83997						5.65685		5.65685						0.0035094		0.0036725
		0.88709								alcohol metabolic process								200								0.0520332								3.4641								0.85555
		0.0031613	0.090628	0.044329			0.12938			dicarboxylic acid metabolic process	dicarboxylic acid metabolic process	dicarboxylic acid metabolic process			dicarboxylic acid metabolic process			60	60	60			60			2.50014	1.04274	1.35331			0.888142			5.2915	3.4641	4.47214			2.82843			0.00052249	0.034882	0.014105			0.066856
		0.00029436	0.037698	0.042988			0.07729			chorismate metabolic process	chorismate metabolic process	chorismate metabolic process			chorismate metabolic process			39	39	39			39			3.53112	1.42369	1.36665			1.11188			5.2915	3.4641	4			2.82843			3.1922e-05	0.01117	0.013608			0.030776
		0.0039654		0.0041651			0.026388			auxin homeostasis		auxin homeostasis			auxin homeostasis			18		18			18			2.40172		2.38037			1.57859			4		4			2.82843			0.00072963		0.00075053			0.0069957
		0.55039								glucose metabolic process								65								0.259328								2.82843								0.45744
		0.15813					0.29934			ectoderm development					ectoderm development			125					125			0.800977					0.523831			4.89898					2.82843			0.076888					0.21988
		0.27285								plant-type cell wall biogenesis								60								0.564078								3.4641								0.16953
		0.019001	0.0025263	0.018063						regulation of stomatal movement	regulation of stomatal movement	regulation of stomatal movement						29	29	29						1.72123	2.59752	1.74322						4	4	4						0.0046109	0.00037143	0.0047356
		0.1728					0.34086			trichoblast differentiation					trichoblast differentiation			44					44			0.762466					0.467423			3.4641					2			0.085707					0.26737
		0.26825								alcohol biosynthetic process								31								0.571467								2.82843								0.16643
		0.0032606	0.00107	0.0033636		0.029106	0.044075			phloem transport	phloem transport	phloem transport		phloem transport	phloem transport			2	2	2		2	2			2.48671	2.97062	2.47319		1.53602	1.35581			2.82843	2.82843	2.82843		2	2			0.00055937	0.0001417	0.00056788		0.0090364	0.014029
		0.11421								pyruvate metabolic process								15								0.942304								2.82843								0.047917
		0.2279					0.38504			root epidermal cell differentiation					root epidermal cell differentiation			53					53			0.642249					0.414498			3.4641					2			0.13034					0.31259
		0.02151	0.0074646							regulation of hormone metabolic process	regulation of hormone metabolic process							5	5							1.66736	2.12699							2.82843	2.82843							0.0053345	0.0013838
		0.02011		0.0045298						cellular response to radiation		cellular response to radiation						47		47						1.69658		2.34392						4.47214		4.89898						0.0049337		0.00083831
		0.01122		6.7748e-05						phototropism		phototropism						12		12						1.95002		4.16911						3.4641		4.47214						0.0024744		5.224e-06
		0.037537		0.034313						defense response to fungus, incompatible interaction		defense response to fungus, incompatible interaction						36		36						1.42554		1.46454						4		4						0.010043		0.010305
		0.014016								primary cell wall biogenesis								4								1.85339								2.82843								0.0032516
			0.27639								regulation of lipid metabolic process								17								0.558485								2								0.18457
			0.090628								negative regulation of lipid metabolic process								3								1.04274								2								0.035355
			0.11075								cellular response to xenobiotic stimulus								4								0.955653								2								0.046861
			0.11075								xenobiotic metabolic process								4								0.955653								2								0.046861
			0.065609								regulation of steroid metabolic process								2								1.18304								2								0.023711
			0.090628								regulation of hormone biosynthetic process								3								1.04274								2								0.035355
			0.037775								negative regulation of hormone biosynthetic process								1								1.42279								2								0.011926
			0.16113								embryo sac development								85								0.792819								3.4641								0.08138
			0.034598								hemicellulose metabolic process								13								1.46095								2.82843								0.010135
			0.034598								xylan metabolic process								13								1.46095								2.82843								0.010135
			0.065609								regulation of steroid hormone biosynthetic process								2								1.18304								2								0.023711
			0.037775								negative regulation of steroid hormone biosynthetic process								1								1.42279								2								0.011926
			0.018687			0.0086786					reproductive process in a multicellular organism			reproductive process in a multicellular organism					56			56					1.72845			2.06155					4			3.4641					0.0044674			0.0020992
			0.037775								xenobiotic catabolic process								1								1.42279								2								0.011926
			0.16669								cell wall macromolecule metabolic process								41								0.778085								2.82843								0.085805
			0.037775								sulfate assimilation, phosphoadenylyl sulfate reduction by phosphoadenylyl-sulfate reductase (thioredoxin)								1								1.42279								2								0.011926
			0.51176	0.028649		0.92406					organelle organization	organelle organization		organelle organization					526	526		526					0.290937	1.54289		0.0343002					5.2915	9.38083		2					0.43824	0.0082088		0.91072
			0.05058								megagametogenesis								45								1.29603								3.4641								0.016462
			0.0084739								embryo sac central cell differentiation								20								2.07192								3.4641								0.0016453
			0.30231	0.012588	0.31805	0.30317					negative regulation of metabolic process	negative regulation of metabolic process	negative regulation of metabolic process	negative regulation of metabolic process					198	198	198	198					0.519541	1.90006	0.497511	0.51831					4	6.9282	4.47214	2.82843					0.21184	0.0029528	0.15939	0.22601
			0.18453	0.0023609	0.15448	0.40474					negative regulation of cellular metabolic process	negative regulation of cellular metabolic process	negative regulation of cellular metabolic process	negative regulation of cellular metabolic process					92	92	92	92					0.733927	2.62692	0.811134	0.392828					3.4641	6	4	2					0.097547	0.00035073	0.044348	0.34191
			0.0074646								polar nucleus fusion								19								2.12699								3.4641								0.0014109
			0.013443		0.0045896	0.046404					leaf morphogenesis		leaf morphogenesis	leaf morphogenesis					117		117	117					1.87152		2.33823	1.33344					4.89898		5.65685	3.4641					0.0028225		0.00030195	0.016158
			0.037775								negative regulation of steroid metabolic process								1								1.42279								2								0.011926
			0.037775								negative regulation of steroid biosynthetic process								1								1.42279								2								0.011926
			0.13684	0.0098563	0.11036	0.36617					negative regulation of biosynthetic process	negative regulation of biosynthetic process	negative regulation of biosynthetic process	negative regulation of biosynthetic process					76	76	76	76					0.863778	2.00629	0.957205	0.436312					3.4641	5.2915	4	2					0.062508	0.0022321	0.024289	0.29215
			0.090628								negative regulation of lipid biosynthetic process								3								1.04274								2								0.035355
			0.004923	0.013287		0.00077316					adventitious root development	adventitious root development		adventitious root development					4	4		4					2.30777	1.87656		3.11173					2.82843	2.82843		2.82843					0.00083686	0.0033003		0.0001211
			0.016266								regulation of cell proliferation								26								1.78873								3.4641								0.0035598
			0.019373								positive regulation of cell proliferation								9								1.71281								2.82843								0.0048269
			0.016266								nucleus organization								26								1.78873								3.4641								0.0035598
			0.0084739								karyogamy								20								2.07192								3.4641								0.0016453
			0.043979		0.11683						plant-type cell wall organization		plant-type cell wall organization						78		78						1.35675		0.932428						4		4						0.014166		0.026414
			0.13684	0.0098563	0.11036	0.36617					negative regulation of cellular biosynthetic process	negative regulation of cellular biosynthetic process	negative regulation of cellular biosynthetic process	negative regulation of cellular biosynthetic process					76	76	76	76					0.863778	2.00629	0.957205	0.436312					3.4641	5.2915	4	2					0.062508	0.0022321	0.024289	0.29215
			0.037775			0.015979					determination of dorsal/ventral asymmetry			determination of dorsal/ventral asymmetry					1			1					1.42279			1.79645					2			2					0.011926			0.0045283
			0.22719								regulation of lipid biosynthetic process								12								0.643613								2								0.13412
			0.037775			0.015979					dorsal/ventral pattern formation			dorsal/ventral pattern formation					1			1					1.42279			1.79645					2			2					0.011926			0.0045283
			0.17464								response to xenobiotic stimulus								8								0.757858								2								0.091534
			0.022794	0.02229		0.0020467	0.0071262				auxin mediated signaling pathway	auxin mediated signaling pathway		auxin mediated signaling pathway	auxin mediated signaling pathway				31	31		31	31				1.64218	1.65188		2.68894	2.14714				3.4641	4		3.4641	3.4641				0.0058908	0.006043		0.00036945	0.0013308
			0.037775			0.015979					mucilage extrusion from seed coat			mucilage extrusion from seed coat					1			1					1.42279			1.79645					2			2					0.011926			0.0045283
			0.037775								negative regulation of brassinosteroid biosynthetic process								1								1.42279								2								0.011926
			0.065609								regulation of brassinosteroid biosynthetic process								2								1.18304								2								0.023711
			0.037775								establishment or maintenance of transmembrane electrochemical gradient								1								1.42279								2								0.011926
			0.027446			0.031901					aspartate family amino acid biosynthetic process			aspartate family amino acid biosynthetic process					34			34					1.56152			1.4962					3.4641			2.82843					0.0076393			0.010365
			0.037775								negative regulation of hormone metabolic process								1								1.42279								2								0.011926
			0.065609								regulation of steroid biosynthetic process								2								1.18304								2								0.023711
			0.0084739								organelle fusion								20								2.07192								3.4641								0.0016453
			0.061529								cell wall polysaccharide metabolic process								19								1.21092								2.82843								0.0212
			0.037775			0.015979					determination of dorsal identity			determination of dorsal identity					1			1					1.42279			1.79645					2			2					0.011926			0.0045283
			0.044913			0.046404					xylem and phloem pattern formation			xylem and phloem pattern formation					43			43					1.34762			1.33344					3.4641			2.82843					0.014568			0.01625
				0.14912								macromolecular complex subunit organization								216								0.82646								6								0.075045
				0.11646								macromolecular complex assembly								201								0.933832								6								0.052463
				0.053281		0.0033613						formation of anatomical boundary		formation of anatomical boundary						9		9						1.27342		2.4735						2.82843		2.82843						0.018294		0.00071594
				0.053281		0.0033613						formation of organ boundary		formation of organ boundary						9		9						1.27342		2.4735						2.82843		2.82843						0.018294		0.00071594
				0.038003		0.03518						anatomical structure formation involved in morphogenesis		anatomical structure formation involved in morphogenesis						103		103						1.42019		1.45371						5.2915		3.4641						0.011722		0.011494
				0.039813		0.0032643						organ formation		organ formation						38		38						1.39997		2.48621						4		3.4641						0.012442		0.00067761
				0.050241								cellular alkene metabolic process								23								1.29894								3.4641								0.016761
				0.050241								alkene biosynthetic process								23								1.29894								3.4641								0.016761
				0.013287								pigment accumulation								4								1.87656								2.82843								0.0033003
				0.013287								pigment accumulation in response to UV light								4								1.87656								2.82843								0.0033003
				0.050241								jasmonic acid metabolic process								23								1.29894								3.4641								0.016761
				0.037065								jasmonic acid biosynthetic process								20								1.43103								3.4641								0.011372
				0.10821								glycine metabolic process								15								0.965737								2.82843								0.048571
				0.044745								glycine catabolic process								8								1.34926								2.82843								0.014455
				0.033298								regulation of photosynthesis								19								1.47758								3.4641								0.009838
				0.68162								intracellular signaling pathway								182								0.16646								4								0.63404
				0.013007								plastid organization								102								1.88584								5.65685								0.0030722
				0.017327								chloroplast organization								65								1.76127								4.89898								0.0045006
				0.10433								cellular macromolecular complex subunit organization								163								0.981571								5.65685								0.04209
				0.033299								nucleosome organization								55								1.47757								4.47214								0.0098924
				0.029099								sulfur compound catabolic process								18								1.53613								3.4641								0.008432
				0.045456								ethylene biosynthetic process								22								1.34241								3.4641								0.014832
				0.018063			0.26341					regulation of cellular protein metabolic process			regulation of cellular protein metabolic process					29			29					1.74322			0.579361					4			2					0.0047356			0.18534
				0.011712								photosynthetic electron transport chain								25								1.93136								4								0.0027189
				0.020273								photosynthetic electron transport in photosystem II								5								1.69309								2.82843								0.0054137
				0.082258	0.63033	0.27859						negative regulation of macromolecule metabolic process	negative regulation of macromolecule metabolic process	negative regulation of macromolecule metabolic process						183	183	183						1.08482	0.200434	0.555037						6	3.4641	2.82843						0.031915	0.49386	0.20115
				0.0016308								protein modification by small protein conjugation								106								2.78761								6.32456								0.00022502
				0.0030103								protein ubiquitination								96								2.52139								6								0.00048135
				0.029099								positive regulation of transcription, DNA-dependent								18								1.53613								3.4641								0.008432
				0.00053914								regulation of chlorophyll biosynthetic process								10								3.2683								4								5.9953e-05
				0.048086								cofactor biosynthetic process								135								1.31798								5.65685								0.015808
				0.37517								protein modification process								1241								0.42577								11.4891								0.2831
				0.69049								phosphorus metabolic process								980								0.160841								9.38083								0.64616
				0.69049								phosphate metabolic process								979								0.160841								9.38083								0.64428
				0.044745								protein import into chloroplast stroma								8								1.34926								2.82843								0.014455
				0.014177								tetrapyrrole metabolic process								62								1.84842								4.89898								0.0035557
				0.10674								cellular component assembly								258								0.971663								6.63325								0.046202
				0.0028212								cellular response to blue light								7								2.54956								3.4641								0.00043968
				0.025914								response to toxin								17								1.58646								3.4641								0.0071517
				0.028054								response to microbial phytotoxin								6								1.552								2.82843								0.0079927
				0.0051623		6.7924e-07						organic substance metabolic process		organic substance metabolic process						9		9						2.28716		6.16798						3.4641		4						0.0010182		4.9042e-08
				0.0076138	0.21348	0.35631						negative regulation of macromolecule biosynthetic process	negative regulation of macromolecule biosynthetic process	negative regulation of macromolecule biosynthetic process						72	72	72						2.1184	0.670635	0.448166						5.2915	3.4641	2						0.0016315	0.086057	0.27913
				0.0076505								negative regulation of translation								3								2.11631								2.82843								0.0016767
				0.052998								DNA conformation change								87								1.27574								4.89898								0.017809
				0.044329								DNA packaging								60								1.35331								4.47214								0.014105
				0.0639			0.13038					response to calcium ion			response to calcium ion					10			10					1.1945			0.884778					2.82843			2					0.02251			0.068216
				0.020751								photomorphogenesis								48								1.68295								4.47214								0.0055753
				0.020273			0.08496					cellular response to metal ion			cellular response to metal ion					5			5					1.69309			1.07079					2.82843			2					0.0054137			0.034707
				0.0033636			0.044075					cellular response to calcium ion			cellular response to calcium ion					2			2					2.47319			1.35581					2.82843			2					0.00056788			0.014029
				0.10674								electron transport chain								56								0.971663								4								0.044427
				0.089931								posttranscriptional regulation of gene expression								129								1.04609								5.2915								0.035184
				0.037065								regulation of translation								20								1.43103								3.4641								0.011372
				0.036184								organ boundary specification between lateral organs and the meristem								7								1.44148								2.82843								0.011014
				0.018793								regulation of generation of precursor metabolites and energy								15								1.726								3.4641								0.0049576
				0.015789								regulation of photosynthesis, light reaction								14								1.80165								3.4641								0.0040369
				0.0014309								regulation of cofactor metabolic process								13								2.84438								4								0.0001928
				0.0010533								regulation of chlorophyll metabolic process								12								2.97745								4								0.00013604
				0.010634								cofactor metabolic process								219								1.97332								7.2111								0.0024167
				0.012802								porphyrin metabolic process								60								1.89272								4.89898								0.0030135
				0.0050082								tetrapyrrole biosynthetic process								48								2.30032								4.89898								0.00093904
				0.0034505								porphyrin biosynthetic process								44								2.46212								4.89898								0.00058535
				0.011959			0.32931					regulation of protein metabolic process			regulation of protein metabolic process					41			41					1.92231			0.482396					4.47214			2					0.0027956			0.25165
				0.10821		0.13072						chromatin remodeling		chromatin remodeling						15		15						0.965737		0.883647						2.82843		2						0.048571		0.065834
				0.0076505		0.039434						ATP-dependent chromatin remodeling		ATP-dependent chromatin remodeling						3		3						2.11631		1.40413						2.82843		2						0.0016767		0.013524
				0.03724								chromatin assembly								57								1.42899								4.47214								0.011456
				0.080606								oxylipin metabolic process								29								1.09363								3.4641								0.031143
				0.054692								oxylipin biosynthetic process								24								1.26208								3.4641								0.018822
				0.013287								pigmentation								4								1.87656								2.82843								0.0033003
				0.0020824								chlorophyll metabolic process								39								2.68143								4.89898								0.00029918
				0.00027276								chlorophyll biosynthetic process								26								3.56421								4.89898								2.7454e-05
				0.28545								serine family amino acid metabolic process								34								0.544469								2.82843								0.19425
				0.56584								phosphorylation								910								0.247304								9.38083								0.50522
				0.59522								protein amino acid phosphorylation								842								0.225323								8.94427								0.54014
				0.0019086								protein targeting to chloroplast								25								2.71929								4.47214								0.0002711
				0.019443		0.56772						chromatin organization		chromatin organization						160		160						1.71125		0.245867						6.32456		2						0.0051605		0.51751
				0.028054								chromatin assembly or disassembly								73								1.552								4.89898								0.0079135
				0.041609								positive regulation of RNA metabolic process								21								1.38082								3.4641								0.013036
				0.028054								negative regulation of protein metabolic process								6								1.552								2.82843								0.0079927
				0.028054								negative regulation of cellular protein metabolic process								6								1.552								2.82843								0.0079927
				0.22525								post-translational protein modification								1093								0.647328								11.3137								0.13585
				0.31629								oxidation reduction								136								0.499913								4.47214								0.22515
				0.013287								glycine decarboxylation via glycine cleavage system								4								1.87656								2.82843								0.0033003
				0.07118								cellular macromolecular complex assembly								149								1.14764								5.65685								0.02675
				0.045456								protein amino acid autophosphorylation								22								1.34241								3.4641								0.014832
				0.039559								protein-DNA complex assembly								58								1.40276								4.47214								0.012298
				0.0028212								intracellular receptor mediated signaling pathway								7								2.54956								3.4641								0.00043968
				0.0028212								blue light signaling pathway								7								2.54956								3.4641								0.00043968
				0.017327								vegetative to reproductive phase transition of meristem								86								1.76127								5.2915								0.0044787
				0.013287								pigment accumulation in tissues in response to UV light								4								1.87656								2.82843								0.0033003
				0.013287								anthocyanin accumulation in tissues in response to UV light								4								1.87656								2.82843								0.0033003
				0.013287								regulation of protein stability								4								1.87656								2.82843								0.0033003
				0.0013499								protein modification by small protein conjugation or removal								123								2.86971								6.63325								0.00017819
				0.077316		0.66415						chromosome organization		chromosome organization						210		210						1.11173		0.177737						6.32456		2						0.029746		0.61619
				0.013287								pigment accumulation in tissues								4								1.87656								2.82843								0.0033003
				0.045456								ethylene metabolic process								22								1.34241								3.4641								0.014832
				0.033299								nucleosome assembly								55								1.47757								4.47214								0.0098924
				0.028054								carbon utilization								6								1.552								2.82843								0.0079927
				0.0051623		6.7924e-07						carbon fixation		carbon fixation						9		9						2.28716		6.16798						3.4641		4						0.0010182		4.9042e-08
				0.019433								carbohydrate catabolic process								111								1.71147								5.65685								0.0051421
				0.044745								serine family amino acid catabolic process								8								1.34926								2.82843								0.014455
				0.24535		0.38896						chromatin modification		chromatin modification						86		86						0.610212		0.410094						4		2						0.14976		0.32367
				0.013287								protein stabilization								4								1.87656								2.82843								0.0033003
					0.039237								plant-type cell wall modification								46								1.40631								4								0.0043179
					0.046384								negative regulation of DNA replication								8								1.33363								2.82843								0.0054929
					0.21348	0.35631							negative regulation of nitrogen compound metabolic process	negative regulation of nitrogen compound metabolic process							72	72							0.670635	0.448166							3.4641	2							0.086057	0.27913
					0.072445								negative regulation of cell cycle process								11								1.13999								2.82843								0.010485
					0.072445								negative regulation of DNA metabolic process								11								1.13999								2.82843								0.010485
					0.11069								regulation of DNA replication								17								0.955905								2.82843								0.024494
					0.0089546								signal transduction								480								2.04795								8.24621								0.0006641
					0.039237								multidimensional cell growth								46								1.40631								4								0.0043179
					0.021638								negative regulation of DNA endoreduplication								5								1.66478								2.82843								0.0020189
					0.07799								regulation of DNA-dependent DNA replication								12								1.10796								2.82843								0.012463
					0.072445								regulation of DNA endoreduplication								11								1.13999								2.82843								0.010485
					0.16994								regulation of DNA metabolic process								26								0.769693								2.82843								0.053789
					0.21348	0.35631							negative regulation of nucleobase, nucleoside, nucleotide and nucleic acid metabolic process	negative regulation of nucleobase, nucleoside, nucleotide and nucleic acid metabolic process							72	72							0.670635	0.448166							3.4641	2							0.086057	0.27913
					0.16994								regulation of cell cycle process								26								0.769693								2.82843								0.053789
					0.6181								regulation of cell cycle								111								0.20894								2.82843								0.47776
						0.029106	0.044075							detection of brassinosteroid stimulus	detection of brassinosteroid stimulus							2	2							1.53602	1.35581							2	2							0.0090364	0.014029
						0.015979								regulation of organ formation								1								1.79645								2								0.0045283
						0.20495	0.27664							positive regulation of catalytic activity	positive regulation of catalytic activity							31	31							0.688354	0.558088							2	2							0.13133	0.19678
						0.14093	0.18769							positive regulation of transferase activity	positive regulation of transferase activity							17	17							0.850997	0.726554							2	2							0.074281	0.1132
						0.19701								floral organ morphogenesis								29								0.70551								2								0.1234
						0.067966								stamen morphogenesis								6								1.16771								2								0.026867
						0.049344								anther morphogenesis								4								1.30677								2								0.017992
						0.09493								inflorescence development								10								1.0226								2								0.04438
						0.039434								inflorescence morphogenesis								3								1.40413								2								0.013524
						1								translation								1112								0								2								0.99436
						0.22127	0.29934							response to sucrose stimulus	response to sucrose stimulus							35	35							0.655078	0.523831							2	2							0.14698	0.21919
						0.029106	0.044075							cellular response to sucrose stimulus	cellular response to sucrose stimulus							2	2							1.53602	1.35581							2	2							0.0090364	0.014029
						0.039434								tapetal cell differentiation								3								1.40413								2								0.013524
						0.039434								tapetal layer formation								3								1.40413								2								0.013524
						0.16201								floral organ formation								21								0.790454								2								0.090949
						0.19701	0.052678							cellular response to carbohydrate stimulus	cellular response to carbohydrate stimulus							29	29							0.70551	1.27837							2	2.82843							0.1234	0.01765
						0.029106	0.044075							cellular response to disaccharide stimulus	cellular response to disaccharide stimulus							2	2							1.53602	1.35581							2	2							0.0090364	0.014029
						0.016717								immune effector process								23								1.77685								2.82843								0.0048279
						0.19701								post-embryonic organ morphogenesis								29								0.70551								2								0.1234
						1								gene expression								1578								0								2								0.99941
						0.012973								defense response to virus								19								1.88696								2.82843								0.0033018
						0.030623	0.008109							cellular response to brassinosteroid stimulus	cellular response to brassinosteroid stimulus							33	33							1.51395	2.09103							2.82843	3.4641							0.0097839	0.0015988
						0.030623	0.008109							brassinosteroid mediated signaling pathway	brassinosteroid mediated signaling pathway							33	33							1.51395	2.09103							2.82843	3.4641							0.0097839	0.0015988
						0.33626	0.43338							amino acid transport	amino acid transport							66	66							0.473329	0.363135							2	2							0.25917	0.37306
						0.067966	0.09417							neutral amino acid transport	neutral amino acid transport							6	6							1.16771	1.02609							2	2							0.026867	0.041503
						0.31785								negative regulation of transcription								61								0.497773								2								0.24212
						0.18294								negative regulation of RNA metabolic process								25								0.737694								2								0.10732
						0.51453	0.65567							regulation of molecular function	regulation of molecular function							136	136							0.288592	0.183313							2	2							0.46159	0.6185
						0.30782								tRNA aminoacylation for protein translation								58								0.511696								2								0.2317
						0.029106								alanyl-tRNA aminoacylation								2								1.53602								2								0.0090364
						0.18294								negative regulation of transcription, DNA-dependent								25								0.737694								2								0.10732
						0.049344								stamen formation								4								1.30677								2								0.017992
						0.015296								regulation of timing of meristematic phase transition								21								1.81543								2.82843								0.004031
						0.64202								ncRNA metabolic process								198								0.192452								2								0.59451
						0.4186								tRNA metabolic process								98								0.378204								2								0.35966
						0.09493								tapetal layer development								10								1.0226								2								0.04438
						0.24775								cytokinesis								41								0.605992								2								0.16993
						0.16773								cell cycle cytokinesis								22								0.77538								2								0.095069
						0.049344								primary meristem tissue development								4								1.30677								2								0.017992
						0.039434								procambium histogenesis								3								1.40413								2								0.013524
						0.92185								RNA metabolic process								510								0.0353399								2								0.90382
						0.35968	0.46312							organic acid transport	organic acid transport							74	74							0.444079	0.334311							2	2							0.28567	0.40761
						0.35968	0.46312							carboxylic acid transport	carboxylic acid transport							74	74							0.444079	0.334311							2	2							0.28567	0.40761
						0.48269								cell cycle process								122								0.316333								2								0.42606
						0.0040189	0.0097383							regulation of anthocyanin biosynthetic process	regulation of anthocyanin biosynthetic process							10	10							2.39589	2.01152							2.82843	2.82843							0.00089228	0.0021349
						0.010604								methionine biosynthetic process								17								1.97452								2.82843								0.0026415
						0.015296								regulation of timing of transition from vegetative to reproductive phase								21								1.81543								2.82843								0.004031
						0.015979								positive regulation of glycine hydroxymethyltransferase activity								1								1.79645								2								0.0045283
						0.11314								post-embryonic morphogenesis								83								0.946384								2.82843								0.054528
						0.22526	0.30484							response to disaccharide stimulus	response to disaccharide stimulus							36	36							0.64732	0.515933							2	2							0.15085	0.2247
						0.48953	0.62794							regulation of catalytic activity	regulation of catalytic activity							125	125							0.310222	0.202082							2	2							0.43386	0.58748
						0.039434								cellular response to nitrate								3								1.40413								2								0.013524
						0.015979								DNA methylation on cytosine within a CG sequence								1								1.79645								2								0.0045283
						0.31097								amino acid activation								59								0.507285								2								0.23519
						0.030623	0.008109							response to steroid hormone stimulus	response to steroid hormone stimulus							33	33							1.51395	2.09103							2.82843	3.4641							0.0097839	0.0015988
						0.030623	0.008109							cellular response to steroid hormone stimulus	cellular response to steroid hormone stimulus							33	33							1.51395	2.09103							2.82843	3.4641							0.0097839	0.0015988
						0.31097								tRNA aminoacylation								59								0.507285								2								0.23519
						0.029106								zygote asymmetric cytokinesis in the embryo sac								2								1.53602								2								0.0090364
						0.0024528								phloem or xylem histogenesis								34								2.61035								3.4641								0.00048701
						0.0075412								xylem development								14								2.12256								2.82843								0.0017832
						0.015979	0.026388							glutamine secretion	glutamine secretion							1	1							1.79645	1.57859							2	2							0.0045283	0.0070391
						0.015979								indeterminate inflorescence morphogenesis								1								1.79645								2								0.0045283
						0.19701	0.052678							carbohydrate mediated signaling	carbohydrate mediated signaling							29	29							0.70551	1.27837							2	2.82843							0.1234	0.01765
						0.030623	0.008109							steroid hormone mediated signaling pathway	steroid hormone mediated signaling pathway							33	33							1.51395	2.09103							2.82843	3.4641							0.0097839	0.0015988
						0.19701	0.26341							regulation of transferase activity	regulation of transferase activity							29	29							0.70551	0.579361							2	2							0.1234	0.18534
						0.049344								tapetal layer morphogenesis								4								1.30677								2								0.017992
						0.33825	0.43656							amine transport	amine transport							67	67							0.470768	0.359958							2	2							0.26254	0.37749
						0.015979	0.026388							glutamine transport	glutamine transport							1	1							1.79645	1.57859							2	2							0.0045283	0.0070391
						0.0085452	0.020093							regulation of anthocyanin metabolic process	regulation of anthocyanin metabolic process							15	15							2.06828	1.69696							2.82843	2.82843							0.0020515	0.0048678
						0.55315								cell cycle								152								0.257158								2								0.49954
						0.13525								regulation of gene-specific transcription								16								0.868861								2								0.070067
						0.25151								negative regulation of gene expression								166								0.599446								2.82843								0.17342
						0.015979								regulation of timing of organ formation								1								1.79645								2								0.0045283
						0.20816	0.28357							positive regulation of molecular function	positive regulation of molecular function							32	32							0.681594	0.547339							2	2							0.13527	0.20245
						0.049344								negative regulation of gene-specific transcription								4								1.30677								2								0.017992
						0.19701	0.052678							sugar mediated signaling pathway	sugar mediated signaling pathway							29	29							0.70551	1.27837							2	2.82843							0.1234	0.01765
						0.029106								zygote asymmetric cell division								2								1.53602								2								0.0090364
						0.029106	0.044075							sucrose mediated signaling	sucrose mediated signaling							2	2							1.53602	1.35581							2	2							0.0090364	0.014029
							0.044075								root hair cell development								2								1.35581								2								0.014029
							0.035764								cell fate specification								22								1.44656								2.82843								0.01037
							0.0062218								abaxial cell fate specification								7								2.20608								2.82843								0.0010102
							0.29501								regulation of phosphorus metabolic process								34								0.53017								2								0.21365
							0.058435								cell fate commitment								31								1.23332								2.82843								0.020031
							0.026388								antibiotic transport								1								1.57859								2								0.0070391
							0.0062218								vegetative phase change								7								2.20608								2.82843								0.0010102
							0.11341								regulation of protein modification process								8								0.945333								2								0.054953
							0.021499								positive regulation of developmental process								50								1.66758								3.4641								0.0052639
							0.044075								regulation of protein amino acid dephosphorylation								2								1.35581								2								0.014029
							0.059607								regulation of dephosphorylation								3								1.2247								2								0.02097
							0.026388								regulation of telomerase activity								1								1.57859								2								0.0070391
							0.026388								positive regulation of telomerase activity								1								1.57859								2								0.0070391
							0.29501								regulation of phosphate metabolic process								34								0.53017								2								0.21365

## Sheet: Fig. 3a
Sequence length of genes producing 22-nt ct-siRNAs or not in eight selected mutants.
non	dcp2	ed4	fd4	dd4	hd4	es3	sd4	ud4
2269	2052	9511	9511	2062	807	2088	9511	9511
2343	2754	2733	4685	9511	2062	1957	1424	1827
2066	2062	2249	1710	2088	1812	1388	2278	1264
2574	9511	1827	2434	1855	2347	1311	2915	2915
2090	1812	7325	2570	1576	1068	1271	702	6768
2071	3076	2088	3383	11032	451	1918	2539	1174
1302	2249	13579	1499	1264	1602	2915	2928	2667
2785	1879	2405	3148	484	2147	418	4665	2539
1963	1827	1403	4665	2667	1315	702	1139	1940
1924	3860	1388	1139	8286	2581	2098	3120	1497
1881	7325	15114	3327	1683	2136	3971	1978	2290
1473	2405	6753	1829	4335	2136	1606	777	4665
1829	4156	1891	1758	3120	3291	3685	718	1139
891	1736	1311	524	1980	1587	1331	2742	4335
1685	6753	1918	1223	2742	1669	3587	1758	3120
2206	1891	6817	1314	1292	7246	1174	5401	1754
617	1870	5365	1230	1758	1087	2187	5478	1758
3655	2147	3241	3893	524	1850	2648	5167	1223
2073	1315	4212	3126	5167	3455	2539	4970	1314
1392	1271	4639	912	4970	747	5105	3893	1230
2991	1164	1666	3487	2004	642	1497	4466	5167
972	1190	2136	2992	3893	2885	5542	3126	3893
1836	392	12037	1894	4466	2098	2570	4165	3126
1522	3020	2001	13369	3126	3685	2357	2072	3393
1086	3088	2930	2095	522	4685	4199	3487	2691
3326	2302	1264	2703	959	2854	2331	579	543
1500	1287	4242	4506	4165	929	1471	604	3487
2828	3074	3455	4506	10848	1174	1628	1393	1491
2103	1957	2804	5704	3487	1194	1892	1297	1297
3328	3185	858	985	1297	3147	708	7000	5495
2029	3624	2915	1109	708	775	1222	2763	7000
3143	3850	702	5205	3443	1867	1513	5077	2763
2338	2446	2885	2815	2992	1940	1139	7324	2170
2708	1576	1834	13199	2525	1738	2760	2117	1894
4088	3241	4160	2575	5077	1803	1006	1894	1738
3585	2464	1207	2734	1894	1507	2659	13369	2777
2710	1834	5660	1380	13369	1497	1335	2711	2638
2181	2609	6768	1350	1450	2155	1754	1738	1417
5066	1341	1413	1269	4506	1802	1782	4506	1923
2863	1514	3685	2912	4506	1010	1978	5363	2270
3342	1603	4685	3764	5074	2579	777	4506	3424
2179	2923	3262	1270	2356	2434	777	5074	2734
1905	4639	1977	2322	782	1603	1827	2489	2912
2361	1666	2010	3701	1719	814	1727	1090	3764
3497	2136	1331	1239	6499	1320	1303	1601	2149
2334	2136	2215	1491	2441	725	4676	26211	2906
1485	1268	1946	2917	2835	8821	1269	1436	1872
1841	1634	1174	5633	13199	1016	1915	489	3135
653	1587	1194	1231	2575	5260	1207	13199	1623
2334	1644	2648	2382	2734	2290	1758	2734	780
822	344	2667	1968	3628	1918	5167	3077	5232
2178	4094	2969	1993	3979	2070	4970	3905	881
2990	2270	2539	2992	3002	2331	3289	3628	883
3127	1702	791	1858	3764	1988	1237	3764	2355
2032	3364	1803	1802	2322	1343	1956	3434	2150
1933	1039	1497	1706	3701	1683	1412	1786	1452
1483	2384	944	3862	3135	2462	3487	3701	975
2135	1087	1248	1857	1591	1056	1741	3135	630
1173	1169	2038	1045	2917	4665	3294	1140	645
896	958	4374	1312	990	1157	4353	1149	578
3005	908	6192	3654	1757	1139	7000	5633	1898
1937	2158	2264	3389	1231	2012	2763	4628	2417
2059	1900	2153	2486	2382	1705	2992	1322	3484
889	1850	2434	4088	1317	1704	2357	1474	2665
2071	3455	8286	1930	2992	1779	3048	2822	1115
1700	2083	1320	2676	2117	903	2478	17067	2565
2773	747	1721	4171	2863	637	5077	3069	5799
2004	266	6217	2390	1752	3212	975	2538	2496
2283	2927	2570	3593	5033	2421	975	2061	8403
2413	2885	5508	2770	2689	2073	2157	6857	1278
2477	903	4526	2422	1445	3310	1450	5033	1386
2699	2098	5114	1905	6391	3327	6068	5248	1484
147	2472	2357	1965	2132	1402	4469	2590	231
1673	2415	1629	1703	6489	1948	3911	483	1335
1228	978	2290	1372	4305	3462	1738	17804	1135
2265	2385	1988	6803	2486	1754	3176	4171	5633
876	2551	4385	2112	2738	1829	3406	2558	5696
1454	2634	2301	2599	4494	1980	2777	3305	1888
2240	2597	1892	3094	2590	1759	2489	1169	3718
2724	958	2754	5353	1962	5514	3670	2069	8520
2852	1211	2336	308	1769	1169	964	1367	2992
754	1108	4665	1903	1846	722	2356	5113	2386
2120	2066	1139	4108	1902	1120	4095	2463	793
1520	7662	2012	1691	1557	2900	2319	3422	3423
1283	3486	2465	2467	1930	2742	2567	3206	1926
1184	2140	1704	3696	3000	4670	2194	558	3069
623	783	4971	1416	1794	2042	1848	2070	1706
1724	1686	1848	4430	3028	2079	2153	4555	3862
1171	5254	1614	1296	1864	1635	1844	6803	1752
5534	1207	2541	1584	1743	1758	3265	1265	1045
873	2271	4335	1389	3422	1223	2638	2750	5033
729	1606	1779	2465	1905	1230	2421	1961	2667
1010	4365	2082	7356	891	5167	2177	1961	2486
1047	1403	4112	1828	2205	2004	2307	5353	1847
4470	1287	1853	2187	1586	1071	4084	6759	2738
624	3887	1631	1528	3250	3893	1624	1707	3713
3134	1435	3120	3541	1928	4466	2731	2467	2590
1989	1497	3327	1911	1703	5422	1523	3696	2436
1686	6768	1402	2259	1372	5891	1584	8380	3545
2870	3785	2967	2707	4555	3126	2435	3699	2659
1899	1413	4866	9505	6803	1831	2595	1456	657
1836	1333	1948	2066	2112	5130	4244	4430	2069
1736	3685	1952	3689	1450	3393	1821	2424	1367
1962	2572	2494	1895	6070	2595	3965	1749	2730
3035	1182	1754	1995	2599	7662	1192	3024	3206
652	4685	7071	2135	4614	2691	4459	2356	1905
1602	7062	1424	3015	1809	4046	1826	1064	1928
912	269	3127	3897	1989	1412	1350	7356	1703
525	3262	3306	4375	3239	4211	2267	1320	4719
3047	1660	1727	2561	3629	1837	1828	2187	6803
2119	1486	1829	1793	3629	3487	1208	5716	2112
1468	2546	1980	2793	5353	788	1873	1648	1450
854	5061	1759	2879	1494	1822	1269	6134	2750
2649	854	3092	1916	1903	1239	1389	2388	2599
1328	1600	2431	3315	2467	3304	3764	7372	1809
1353	1174	1588	1924	2972	1611	4089	5702	1989
3113	2636	2742	1919	3696	2329	1760	6523	3131
1154	4332	1303	5123	2105	2308	5507	2662	6759
6055	2062	2950	4828	3457	1297	1786	3541	2025
4866	2187	1269	2839	2656	5495	1939	2160	1393
673	1005	2079	1836	3699	2175	2209	1484	2481
2565	1024	1915	7161	6614	984	1368	2707	447
2557	1194	1758	4532	1262	2160	2322	1454	1419
1840	4379	3743	1752	1530	2744	1851	2066	1680
1736	2941	2216	11239	3024	1737	1050	3689	1665
4641	2648	2262	2858	1265	1204	2399	3290	1220
861	1809	1941	2591	782	1001	3262	3666	1431
934	2007	2875	1568	1828	560	1761	2743	1500
2731	3083	845	10110	2187	2763	2041	1063	1903
2265	2628	2588	1404	1227	2016	2325	5312	2467
2309	2539	5167	2725	1373	5077	1231	2544	2972
2005	638	2004	4519	1769	1356	1993	2769	3696
4536	2071	1517	2815	1711	1443	1974	2573	2656
2089	1395	3893	3015	1736	1938	2992	3922	3699
3043	2498	4466	3199	3541	1927	2077	4375	4965
3511	1940	5422	4669	2160	2814	1244	1856	2615
4097	791	3126	2119	1911	1439	2560	2893	2733
779	1738	3166	3908	2577	1894	3143	1916	3024
1630	1803	5529	2797	2769	6808	3083	2810	2356
1865	1507	3289	3743	1454	926	1136	1919	1064
1883	1916	1237	3772	9505	1218	1624	1685	2107
3871	1497	3999	2960	2241	3760	3174	5123	2644
4862	2165	3393		2066	11102	1610	1246	1227
1386	2802	2691		3689	780	1571	4828	1301
1593	2859	4046		3036	1450	2003	3686	1769
3248	1248	4754		5312	1738	3069	7161	1467
1829	2404	4165		2104	19695	2969	4532	1764
5292	4374	2291		1638	4506	3862	2911	6134
3612	1064	1576		1370	5363	2090	4677	1794
1839	1591	939		3015	4506	1601	5002	5702
2456	2264	1412		893	5074	2452	11239	6523
1470	3282	4211		1599	1818	2898	2037	2662
3481	856	2211		2077	2033	2108	1940	3541
3612	4647	2698		2173	5704	2061	3594	1911
2499	972	3487		2290	1450	5556	4902	6337
2001	3610	3148		1681	2982	10767	4256	731
1293	1109	5062		4375	1517	2051	4452	2707
2308	2434	1803		2561	2777	5033	3764	1454
1149	1603	3060		1793	3382	3081	5374	2066
1341	2056	833		1802	3838	1705	6357	3689
1478	2570	779		1550	4614	3654	2639	1063
2316	931	2563		1787	3991	3389	2499	2077
3111	1320	26499		1710	1992	3387	3250	2143
1855	1990	3581		4923	7211	2532	2928	2149
1280	1721	1297		2341	1624	2974	5275	2398
1127	3808	3250		1919	2503	1915	10110	2075
2696	6217	984		1170	2559	1654	3276	4375
1823	536	1287		11319	1460	2486	1651	2561
2021	1733	1710		1685	2082	1847	4669	2879
2590	3578	1737		3686	1173	2738	5809	2094
4554	2457	1596		2176	8767	3227	4054	1916
2215	2570	2992		1836	1320	2664	4055	4249
4315	3426	1349		7161	1219	3652	5215	2313
2798	2455	2357		4532	1747	1597	2119	10160
1469	3383	2438		1752	964	4797	3908	1919
3770	1616	3048		3828	1008	1445	3743	1685
2518	1016	3218		1809	2068	1113	3772	3462
690	2128	2478		3005	2835	2590	1171	4828
5516	4517	1061		1802	1778	1962	2960	3299
2414	4069	3777		5002	1816	4088		1836
3020	1629	3491		2738	2188	1545		5735
1749	1468	975		3211	2063	2421		1757
2372	1023	975		1225	2811	2823		1039
4761	429	4482		2026	1584	2008		1752
3274	4120	3171		1937	2122	3240		1403
2586	885	1894		1533	1874	6201		2911
1287	1110	2720		2890	2575	2676		3005
1573	1628	1035		5275	1277	3839		1978
3074	1639	11371		1568	3530	2860		1342
694	2301	1980		10110	1196	1455		2734
1957	1892	4525		2151	1101	820		1787
736	5434	3043		981	4611	852		2426
1945	1683	13369		4669	2999	1444		5002
3185	2754	1450		5809	768	1947		2572
2366	3614	1448		5215	931	2770		3727
3624	4665	2095		2119	959	3333		11239
3850	1157	1443		2823	1311	2730		2858
1180	1139	1738		1773	1879	1260		4256
3918	2012	2391		1691	3765	3943		4452
3210	1705	1858		3743	1508	2890		5275
3129	1347	13103		3772	2966	2042		1568
1864	4428	19695		4010	1148	2205		10110
1113	899	4506		1774	462	2452		2725
2276	2465	5363		1985	2002	2978		3015
2915	1704	4506		258	3628	2046		3199
2268	3569	5074		1871	1230	1928		2315
4457	2765	1450		2960	1635	1703		4669
1379	1677	2646			1048	2112		1714
725	1006	4374			2013	1664		4530
494	8673	3810			2954	1702		2119
4397	6021	6271			2912	2750		3908
930	4971	2777			2384	2599		1256
2186	1848	1545			2896	4856		5205
2172	1128	2489			3764	1560		2399
978	1614	964			2136	1931		4075
3880	2943	2356			1551	3131		3743
1027	1765	1109			1324	1875		3772
3446	522	1906			1865	1284		2659
2801	1434	4084			1855	1741		948
4068	3003	1205			1836	1339		2319
2588	2541	3991			1689	1494		2019
2218	4335	4100			4991	1903		2602
4520	1779	2810			1184	1864		450
1649	1405	7211			2039	1387		828
3162	2082	5102			1760	1076		1447
2540	1806	1809			4705	1959		360
2575	4112	4213			1127	2242		330
3252	1853	2503			1486	2467		357
3331	2099	1951			1368	1393		789
3886	1631	1876			3732	2656		756
1095	1378	3320			2322	1599		1524
2271	1389	2288			2842	1455		885
1871	548	1719			621	3097		411
717	2077	1601			1864	2793		5216
1489	3327	8767			936	2733		1062
683	1402	1320			3701	1416		1440
1637	6040	3774			5407	5167		201
1341	4866	1705			3659	1571		306
4967	2682	1436			3283	2006		990
141	1935	4180			1872	1718		6885
3628	825	5814			2649	3248		1855
3275	4310	1728			3135	1584		1521
3840	1070	3595			1488	1660		1855
1603	1067	3490			1369	2424		6885
1239	815	1523			3200	1478
1280	1952	2318			3115	1951
948	2235	5855			2703	5378
6005	1335	2068			720	3566
2746	3327	1778			1367	1967
1760	2721	5580			2665	4055
1718	1754	2167			2861	1819
1085	3438	1584			1008	2356
2923	1852	4145			135	2044
4281	2076	4447			2308	3455
1140	1366	2564			4784	1064
3732	1424	3001			3742	1828
3018	3127	13199			1953	4651
3323	1548	2575			1761	1188
2424	3306	765			1333	4474
1871	1727	2822			1359	2474
1934	1829	4209			1459	4236
1339	1980	1699			858	4923
4371	1759	2036			746	1929
1418	3910	3530			1231	2903
5170	4228	2583			2382	2013
1657	3092	2771			1317	1648
710	1280	2435			1968	2634
2047	1882	5855			1572	3902
2553	3065	2734			2561	3217
2008	2973	4244			1727	1189
2217	1120	3380			2457	2077
764	1882	1821			1373	1660
2830	4284	1110			985	2662
2122	2431	1808			2870	3541
3525	1588	1553			2992	2354
1634	5744	2185			1244	1952
1837	1534	5480			793	1846
2625	1640	1877			1252	2277
3802	1957	1350			1527	2453
2473	1292	3862			2804	3086
1521	444	3905			2507	1484
2033	2024	1980			2356	2834
3226	4670	1508			1342	1911
801	1217	1873			1334	1613
934	1303	1915			1624	1192
2416	2950	934			3385	2259
1416	1269	935			969	1024
1268	4022	2271			1571	2462
4559	2079	3628			2003	2707
2335	1758	1949			1885	684
2301	2683	1269			2870	2066
2911	2216	989			1431	2495
1591	2262	5847			3069	3689
1477	1941	2912			1706	4267
2891	1721	3397			1036	1404
3270	1617	1351			1952	1455
1512	1658	3979			2459	3666
793	1078	4571			1388	1895
1654	2875	4078			3862	2144
1914	4633	3764			1601	2324
1477	845	7286			1867	3036
2085	2331	2703			2452	2135
2993	2222	1231			1424	5312
1548	1223	2136			2165	2874
2320	1314	1551			1789	1762
1809	1230	1705			1527	2285
3182	2064	2293			3111	2604
2226	3516	3846			5136	3932
4742	3687	1702			1467	1370
1086	7587	8399			2740	3015
1924	3284	1760			2721	1457
1964	1466	1360			1462	1041
2739	737	3523			1045	3062
2109	993	9965			2051	3206
2201	3126	1127			5033	2143
1156	3128	1937			2047	2149
1770	5529	1725			1377	1533
643	5130	3405			1078	3897
3746	2622	2500			2360	4247
927	4842	2322			3654	1399
1201	3289	1851			1147	3277
820	953	2308			3028	4375
1615	2575	2906			1789	2561
2285	1237	3701			1960	1802
1150	653	1962			2024	2494
3159	1669	3046			1694	2216
1909	1559	4077			1958	5009
4869	2769	4240			1542	1305
1613	4781	2649			2872	1500
2453	2291	4776			2376	2893
1421	939	2299			2316	2501
2041	4013	3135			1364	1652
3586	823	2273			2249	2391
8444	1412	3224			1439	1552
1870	1841	5350			2822	1789
1649	10848	3138			2667	3957
4685	2698	2399			6928	3302
7040	846	902			1915	2168
2947	3487	1953			2738	2139
3218	4399	2547			4764	3686
3831	3148	2917			1254	1513
802	1741	1359			2600	1565
550	1803	2455			1250	2112
5761	3294	5633			1953	1384
1702	3207	3646			235	1836
2475	1939	2382			1653	7161
3364	3060	1317			1274	1323
1227	788	1968			1597	2185
901	532	1993			955	1039
908	5439	6109			974	2702
1041	1528	7773			2950	1757
5651	2324	1108			1445	3484
3105	3001	1727			2256	2735
1039	1297	1888			805	3099
1811	890	1402			2995	1755
2406	3439	1373			1233	3005
2469	3652	1474			1424	2524
2050	722	3043			2590	5002
1087	1219	2992			1962	3727
2158	942	1858			1984	2037
1920	984	2371			2645	4494
1089	2540	2077			1947	5197
2996	1287	2386			2459	2037
165	2952	4243			2081	2032
2838	2016	793			1930	1940
3574	1481	2708			3847	4256
2981	1268	1487			3113	4452
1548	2160	1206			3269	3154
1563	3638	3333			913	2821
3117	1710	2223			2436	2490
2029	2486	3474			1206	2639
2607	1737	2337			2791	5709
1517	936	2018			1967	3735
5280	3215	1632			1579	5021
1495	2016	2117			2008	1824
1411	2992	1067			2402	3059
1143	1349	1310			1815	3385
642	1061	3143			2399	1194
7965	1337	2748			1627	2699
266	1356	1802			1171	2639
2632	1741	1926			3545	2499
2117	597	1624			1659	4669
2500	1250	3174			1326	2591
903	1560	2863			3307	988
1175	2944	3847			2558	1382
1232	1927	2638			1349	1651
1796	1571	2003			3398	2725
3067	2188	1634			976	3181
2354	1861	1718			3335	1472
853	809	1431			11480	978
825	2170	1706			1156	1663
978	2429	2969			1493	4669
1678	626	1952			1606	1259
2684	3171	2538			1608	2003
1004	1894	1948			2485	2296
2385	2482	2459			1845	981
1177	2720	1056			820	5215
153	1378	1848			1548	1539
1437	926	3321			375	2119
2172	902	3862			2097	3908
1964	1218	2090			2246	3681
444	782	2388			3490	1288
2238	803	3061			1349	1964
3919	1035	2800			1477	2924
912	693	1752			802	1691
3456	918	2898			1794	946
2788	427	1789			786	3674
1808	364	7574			1822	1643
2471	11371	2108			3150	2797
1621	780	11909			1367	3743
2682	874	4505			3426	3772
1047	1450	6857			2730	3513
3049	1740	2740			2700	2960
3038	977	2938			3607
1020	4091	4749			2472
868	2680	1725			2042
938	1448	2051			2461
3027	2023	2405			1959
3771	1443	10096			1864
2369	1123	2047			2136
3382	2391	3654			1598
1806	1858	1324			1790
1981	1544	1950			2279
3057	2703	3028			2205
2066	2452	2142			1965
2627	4132	3374			1493
7662	19695	3965			2666
2709	4506	2132			517
2618	5363	5776			2452
2114	4506	3389			2046
1371	5074	1521			2040
2182	1205	2238			2168
3566	5704	1002			1586
3121	1450	2157			1360
1539	1336	2249			1928
4207	2714	2558			1961
3260	2422	1439			3183
1417	2647	2532			1698
6384	4374	1140			3069
1912	1557	3097			1703
3670	3159	1096			1372
1536	985	2469			4719
794	2866	2288			4555
5254	3810	2383			684
4128	5069	1915			3371
2346	1874	1468			6803
3579	1757	2486			2112
2729	2777	1847			1664
1852	1182	2738			2571
2271	1545	1367			2508
2539	3382	3227			2398
4164	2473	1254			1367
2836	964	2450			2599
2778	2356	2716			1229
3130	782	2664			3094
1369	1324	1290			1682
6286	2218	1385			4614
713	1217	2324			1809
950	1980	3652			1171
1614	2361	7258			3972
3629	1109	2400			2880
1675	889	996			3121
3892	694	3593			2342
2324	670	2099			1403
989	2508	1011			1462
2518	1906	3557			3131
2517	2553	1962			2254
567	4384	3062			1862
663	1205	15418			2674
3488	2810	2645			3555
2537	1275	9523			2066
655	1824	4088			2075
3412	2168	3224			6759
3546	3367	2421			1529
2748	1809	10535			1782
4198	1624	2459			1676
2313	1303	1930			2921
574	655	896			1102
2014	1512	3928			1494
2123	2503	4217			429
1554	407	1681			1903
1160	1140	1551			2454
1814	1951	2436			7490
2752	2270	2549			3163
1311	1876	1612			1914
2529	5205	2401			2381
1875	845	9265			1408
1435	1422	4219			2242
1180	3823	1971			2467
1661	3827	1815			1714
2804	2288	2335			3331
1742	1719	1627			3696
2110	1258	1108			2004
667	8767	4853			1649
2092	932	2034			1662
3520	1111	3545			1373
2866	1320	4171			2656
1987	1510	2349			1670
2585	1192	5490			1821
1606	5179	1326			1632
3299	1724	2323			2624
942	1219	2737			749
2477	2875	2482			448
2466	1228	3444			1262
3136	1830	2390			2192
3555	2001	3335			2658
2400	597	2974			2194
1607	2900	8300			4965
5553	455	1606			1596
1421	827	3700			3875
1327	1728	1910			2665
2201	2802	2461			2728
2889	2815	3248			2835
2385	2247	2892			2615
1375	3595	3745			3296
2624	988	3305			1416
3444	3490	1169			6031
2099	1523	3593			5167
1200	2318	820			2364
477	1061	965			1824
422	2068	4148			1735
2633	1778	2097			2006
2537	1816	3490			4430
2557	1647	1788			4069
2312	4109	2069			2504
2239	1813	1349			1168
1403	2188	1575			941
2789	1241	2104			2933
5919	2167	2770			850
3346	1391	1477			1584
2447	1630	1794			1389
459	2109	5965			1660
1660	2063	1904			1615
4152	1584	1086			3644
3530	4145	4610			2424
1219	4447	4030			2023
3171	1861	4798			1262
1976	1738	2422			1951
760	4181	1367			1530
1557	2122	3333			2056
2520	2759	2179			2465
2821	3452	2977			1943
2086	13199	7752			3024
1665	2575	2730			1641
2909	1277	10471			2240
929	765	2831			1957
2441	1572	3442			1967
2348	959	2596			1163
375	1132	1260			2356
2850	3530	4011			733
3149	6926	1141			3032
948	1155	4013			2381
2541	2435	1864			782
1584	1178	1380			1286
817	1143	2463			2923
1795	2734	2856			2310
2069	4611	3422			2926
2986	3898	3943			1404
1796	2087	2601			1804
1460	5372	3206			1134
3163	1205	3730			1828
4353	2595	1264			2779
2940	2208	1598			1576
854	1605	1905			2753
2053	931	4078			1922
2712	1405	3241			1592
1877	6013	5018			2146
2052	1205	1851			1373
5325	3380	3043			1366
4189	2202	6597			1351
5915	2088	1965			1151
2296	1311	497			477
765	1879	2833			1843
1181	1821	2046			1672
4743	543	2604			3253
635	1185	2040			2159
4012	1553	2168			2787
2784	5480	1586			3093
2715	3901	3136			1854
1216	1826	1360			1231
3046	1877	1928			3088
1582	1380	3806			2106
1983	1367	1160			2117
722	3862	1703			5031
1900	2281	4555			1794
3245	2818	6803			688
3525	3905	2186			2051
2496	1980	1664			1209
2005	1508	1450			1121
1535	1932	2508			590
2324	2572	2398			1687
2524	220	2599			1825
943	1546	3269			7372
1207	462	3807			1331
591	2331	3094			1157
1089	1744	1417			661
1882	1489	3474			2077
1193	1915	10755			1660
963	2161	10970			2735
619	934	2932			2728
2477	935	3972			1725
1092	2271	2880			2662
1712	923	3121			2261
633	2434	3991			2109
2450	672	3572			1173
744	1378	1989			2898
5679	3713	1403			2261
3181	751	2189			8012
2231	1230	1372			5539
1309	1635	2241			1336
721	1048	2575			2563
1773	3474	4363			3541
2399	1269	1752			3929
4067	2879	3131			5172
1304	989	1875			1171
2808	3028	1862			2536
868	383	5232			1009
3259	3093	3020			2392
2757	1729	1961			1855
2348	1692	1961			1972
4332	1004	5353			2827
1581	2212	1960			4725
804	2954	2075			1824
2062	2912	3078			1911
2622	2384	6759			1051
300	1746	7574			2924
3062	1820	2456			2259
3976	3913	2059			2577
1804	2095	1782			3040
1860	4078	1741			3535
2690	3764	3158			1559
3467	1053	2921			2023
598	5586	960			1920
1024	1231	2626			1852
638	2645	1339			1258
2366	2136	5142			1519
3311	1551	1494			1948
2122	1705	6018			1454
2321	2713	5378			9505
1095	3846	4917			1313
773	1865	1903			1452
1128	1855	2846			2173
3240	1621	838			810
3095	1836	1486			2066
1393	1956	5752			3689
2280	1676	2215			1404
3103	2205	750			3666
3719	8399	3386			1942
915	1760	2381			1895
2513	1360	1959			2073
5623	4209	2978			2156
1760	2052	2242			1430
1097	3150	2467			2147
5079	2632	7444			1063
2090	3523	2982			2135
1922	4142	6356			1185
1319	9965	5797			1391
1501	1127	2524			1266
1465	3467	2972			1539
3185	1725	1189			1455
3083	1520	2367			2285
2866	1163	2922			2996
906	2500	2683			1209
2628	1211	4249			1304
2217	120	3696			3015
807	1486	1866			1480
551	2137	8380			1641
782	1083	2105			2787
1878	1667	1662			2865
3459	1368	2656			1449
3448	1129	3366			1599
2477	2322	4636			2441
560	1851	3800			1357
4310	1346	1751			1714
776	2308	7232			2087
1514	2906	1477			1310
1667	3701	3699			1556
2017	1962	3747			3206
1395	1008	1455			1957
2276	810	1645			1849
2971	3046	3097			1998
449	4077	1797			1533
1248	4240	2698			1873
3539	855	2665			1399
2453	1306	2835			1087
2711	2649	2615			2290
1995	1097	3939			3230
4176	2299	4292			1681
1944	3135	2029			2860
1877	2633	2733			2028
4135	1369	1416			1048
3546	2273	1913			2075
2096	904	3594			1406
2086	3224	2509			4375
1468	2289	1571			2014
2133	1397	1718			1352
4422	1126	4430			2077
1782	1739	1834			2049
882	759	2947			1846
1508	1239	7188			1793
2165	1491	2933			2577
2401	1533	11154			2099
2683	1293	5689			2216
174	3200	4405			1288
1619	3115	1660			2068
1540	3138	6224			1130
1343	2399	1542			2852
1347	720	1190			2009
3723	881	4435			2094
2622	217	2023			1263
1252	445	1951			1500
578	794	1530			1540
554	701	6570			2893
1106	550	2465			1387
3649	4838	1943			1251
2333	630	1749			1649
2093	2665	3024			624
2549	321	1127			1916
1129	4640	7169			1781
1652	1850	3566			1593
2916	2861	398			3397
1975	700	1666			1051
682	1008	1967			3102
2947	135	4055			2313
2015	1519	2356			2173
3656	941	5055			10160
3475	920	5352			2341
2437	2254	2493			1919
1497	1094	2396			2250
3753	674	2968			819
2404	2165	2951			1170
2300	2779	1064			1034
1710	2801	3054			1652
1502	1761	2711			3794
3138	4236	1828			1362
3196	1829	3044			1685
1936	2547	4534			2471
2926	1395	2187			4314
4610	1793	5023			1995
1185	771	1434			703
1976	1342	2332			1743
1627	1497	1922			1484
1694	1128	1592			1800
2048	3673	4474			5211
1707	2660	1373			3462
1023	2917	830			1987
1287	1333	5221			3686
2730	1570	1351			2518
2252	1359	671			1093
1980	2455	1035			2240
1064	2605	1672			898
1230	1483	1769			1606
1212	1757	2138			1834
2927	1231	5004			3299
3131	1128	2159			1836
3143	1459	2787			3699
2052	3707	3346			1757
2236	5633	2509			7161
2483	1749	1648			1241
1843	1276	1038			2185
1166	2458	1650			4532
[truncated: 12,547 more rows]

## Sheet: Fig. 3b
Five prime UTR length of genes producing 22-nt ct-siRNAs or not in eight selected mutants.
[truncated: 11,705 more rows]

[truncated: 11 more sheets: Fig. 3c, Fig. 4a, Fig. 4c, Fig. 4d, Fig. 4h, Fig. 5a, Fig. 5b, Fig. 5c, Fig. 5d, Fig. 6a, Fig. 6d]
